# Supplementary material for: Contrasting Impacts of Targeted Disruption of the Cancer Stem Cell Marker CD133 and Its Epigenetic Regulator TRIM28 in Colorectal Cancer Cells
Source: Int J Mol Sci. 2025 Nov 9;26(22):10862. doi: 10.3390/ijms262210862 (PMC12652789; doi:10.3390/ijms262210862)
Supplement: Supplementary file 1 [file ijms-26-10862-s001.zip › Supplementary Table S3.xlsx]

## Sheet: RNA-Seq Data, TPM for all genes
gene_name	C1S_S41	C2S_S42	C3S_S43	C4S_S44	S1_S37	S2_S38	S4_S39	S5_S40	T10_S45	T14_S46	T47_S47	T50_S48
A1BG	0	0	0	0	0	0	0	0	0	0	0	0
A1CF	23.986	20.1258	26.609	40.951	36.4787	29.2517	20.5594	19.4658	6.61198	6.10418	63.0506	24.117
A2M	0.356973	0.090208	0.645564	0.848907	2.04713	0.520031	0.115094	0.142925	0.335163	0	2.08004	0.010397
A2ML1	0	0	0	0.007549	0	0.007928	0	0	0.157938	0.082416	0.010861	0
A3GALT2	0	0	0	0	0	0	0	0	0	0	0	0
A4GALT	2.04527	29.9101	6.345	1.30817	4.89802	2.8967	22.304	43.9204	22.4829	16.8088	6.11136	18.8759
A4GNT	0	0	0	0	0.026855	0	0	0.023445	0	0	0	0
AAAS	0	0	0	0	0	0	0	0	0	0	0	0
AACS	21.1376	22.1315	16.1531	15.9566	17.5632	22.6208	16.1	14.8367	16.8249	15.044	23.5655	24.3198
AADAC	3.24438	0.11719	2.66798	5.56679	7.35602	2.03925	0.333652	0.488997	0.083395	0.027321	4.44852	0.024006
AADACL2	0	0	0	0	0	0	0	0	0	0	0	0
AADACL3	0	0	0	0	0	0	0	0	0	0	0	0
AADACL4	0.041012	0	0	0	0.023184	0.042833	0	0	0	0	0.029364	0
AADAT	6.3564	4.70882	2.24692	6.8318	4.30205	3.8751	3.95034	2.86066	3.67152	4.81122	5.96766	2.56058
AAGAB	62.7376	77.3425	51.4967	57.6645	59.5484	62.5415	72.7694	79.0077	56.3012	62.9408	41.3484	63.5686
AAK1	8.30231	20.5152	14.6435	6.11408	11.6061	10.8231	23.9794	31.7202	25.2316	18.7404	15.7934	12.9381
AAMDC	105.045	130.9	99.1957	82.1172	70.8388	125.526	104.323	107.013	50.5174	74.154	69.3957	42.0074
AAMP	73.2796	67.0316	103.118	89.4069	89.8885	87.289	83.3266	93.0354	72.8112	50.0967	73.4137	58.3842
AANAT	0.194153	0.156034	0	0.196462	0	0.101875	0	0	0	0	0	0
AAR2	46.2831	26.4363	35.8127	43.012	38.907	43.7534	40.7786	42.7989	30.3957	32.4775	35.0476	23.3473
AARD	0	0	0	0	0	0	0	0	0	0	0	0
AARS1	119.021	165.072	127.106	68.207	68.5663	90.5496	248.804	303.492	216.328	122.532	124.248	314.953
AARS2	11.6955	7.52549	8.10662	12.3745	11.5881	10.7072	7.53314	8.16793	8.45318	10.451	8.89781	6.66577
AARSD1	13.1285	14.084	8.54788	11.301	13.475	10.3631	13.1913	14.831	16.0517	14.2772	13.6094	11.0174
AASDH	5.67006	6.90052	6.15978	9.72684	6.65343	4.40909	5.45022	3.79764	4.845	4.57254	9.88022	6.54955
AASDHPPT	21.7263	20.3495	28.9055	20.6157	17.9935	25.8384	29.6151	31.526	38.8325	31.5537	16.6239	26.7718
AASS	6.51192	7.55428	14.1052	3.84909	0.874127	12.5467	5.59841	2.56431	0	0.100518	0.518041	0.353797
AATF	46.2709	35.2677	33.1358	33.2496	39.2037	42.8811	36.1859	50.7751	50.4935	55.7268	33.1582	35.5808
AATK	22.7393	18.6821	19.4997	32.3026	54.2514	18.6465	7.71986	4.22632	5.21286	19.0027	22.6311	10.9715
ABAT	8.09708	18.7488	17.1103	17.149	20.9173	13.5119	12.5765	16.6006	16.418	24.9713	41.1072	14.5125
ABCA1	25.9763	8.21281	24.6272	40.5978	30.4799	46.2907	6.48149	4.65725	5.59489	0.69948	40.7909	7.15171
ABCA10	0	0.02054	0.033959	0.03622	0	0.013449	0	0	0	0	0.083236	0
ABCA12	0.011017	0.026213	0.136881	0.020444	0.064812	0.017216	0.026711	0.0327	0.432644	0.830163	0.015721	0.01071
ABCA13	0.015449	0	0	0	0	0.008483	0.003453	0.005686	0	0	0	0
ABCA2	5.27018	13.4628	15.9792	16.3228	10.3094	5.01909	9.14318	4.75237	13.2962	6.22503	9.45868	10.2893
ABCA3	12.2046	19.7116	22.7482	17.7283	10.9201	13.8613	18.6578	16.7492	22.4416	16.6388	18.2773	41.7064
ABCA4	0.073628	0.228074	0.096513	0.088718	0.065023	0.079262	0.223131	0.232863	0.534399	0.047378	0.274549	0.09382
ABCA5	0.432322	1.84203	7.24288	3.25722	10.9192	0.933811	0.115648	1.43092	1.7763	1.70519	8.62496	0.799563
ABCA6	0.028568	0	0	0.009543	0.248845	0.069681	0.054508	0.129152	0	0	0.162607	0
ABCA7	1.93638	2.46267	3.72342	3.38868	2.06415	3.65333	1.53911	1.59954	3.46893	2.64838	2.58108	0.974904
ABCA8	0	0.007261	0	0	0.007697	0	0.172109	0.244387	0.006853	0	0	0
ABCA9	0.05069	0.0604	0.039093	0.031438	0.056998	0.006602	0.073569	0.056417	0.012686	0.018708	0.090432	0
ABCB1	9.64335	30.0912	69.1155	12.5233	24.3235	13.5055	7.32899	2.5629	2.68232	80.1852	119.902	62.8133
ABCB10	18.8016	13.0166	16.6268	19.834	17.5195	17.0816	10.8463	11.7331	18.1923	15.0854	14.7425	10.6779
ABCB11	0.044534	0.023617	0	0	0.075092	0.011598	0	0.033045	0.005571	0	0	0
ABCB4	0.067191	0.136771	0.090936	0.106638	0.186899	0.127072	0.013071	0.010594	0	0.175806	0.423199	0.175012
ABCB5	0.061975	0.030891	0.01426	0.014445	0.049123	0.193551	0.010923	0.039696	0	0	0.083122	0.10101
ABCB6	21.4419	34.2226	62.5819	49.8038	31.0802	36.4518	20.7635	20.3571	24.295	7.66881	44.5221	17.4759
ABCB7	18.9954	18.9903	17.7893	24.3146	28.712	13.4281	17.5062	14.8796	21.4245	16.7589	21.3667	19.306
ABCB8	12.5062	9.29086	13.3838	3.94063	7.2561	15.5366	8.13422	12.7209	12.4944	9.8927	6.83476	6.73733
ABCB9	2.6196	1.60595	1.66623	2.463	2.18174	2.71858	1.20312	1.23805	1.86674	2.00669	2.54965	1.65764
ABCC1	3.84656	4.17419	2.30874	1.30817	2.9888	3.60168	4.30602	5.71769	1.53384	3.46298	2.57602	8.83951
ABCC10	7.57692	4.78747	9.70007	10.0519	6.84729	12.1487	5.57485	6.8307	6.10518	6.03257	8.26779	5.29962
ABCC11	0.076595	0.113683	0.124872	0.158351	0.105364	0.067793	0.083668	0.078512	0.042508	0.044528	0.20155	0
ABCC12	0	0	0	0	0	0	0	0	0	0	0	0
ABCC2	59.2673	40.7698	53.455	68.6728	89.6453	50.6354	59.5424	66.9273	36.4328	32.919	77.1602	18.8631
ABCC3	6.31058	14.4605	23.0514	28.0014	39.0281	7.57565	7.12666	6.16882	24.1032	11.9513	31.781	26.1314
ABCC4	32.5409	30.0115	35.4574	28.1311	44.5151	39.4928	29.7464	28.2783	20.297	34.5632	37.4045	15.155
ABCC5	8.43547	14.1098	8.7069	7.17991	9.1682	10.2913	23.5652	26.8508	22.1647	15.6002	23.4844	18.8553
ABCC6	1.06633	0.656292	0.561792	2.1142	1.34276	0.949176	0.546028	0.717949	0	0.289609	1.50481	0
ABCC8	0	0	0	0	0	0	0	0	0	0	0	0
ABCC9	13.4365	21.2964	46.7178	31.559	34.505	22.168	36.2274	35.0528	11.0133	16.8077	1.09785	18.2489
ABCD1	1.64199	2.75207	3.854	3.85806	2.33573	2.09965	2.2568	2.53059	4.63302	2.49204	6.30553	2.11533
ABCD2	0.012311	0	0	0	0	0.006413	0	0	0.006161	0.006057	0	0
ABCD3	42.6947	47.0306	36.045	28.7024	24.1644	52.6588	50.0421	52.0359	58.0106	57.335	47.9511	52.58
ABCD4	1.27984	1.34787	1.58229	3.20015	2.05084	1.89876	2.51847	1.46633	2.22483	4.9689	1.66244	1.67878
ABCE1	51.8646	56.0831	38.4167	44.2821	38.9341	44.7522	49.7947	41.3182	42.2872	40.4339	30.1383	49.1291
ABCF1	49.1303	37.0595	40.7009	31.5639	26.0814	48.8569	39.0636	42.7934	29.1768	39.5518	27.7042	26.7393
ABCF2	16.0607	10.7229	11.2803	6.97214	8.45192	19.956	12.72	13.8281	11.9064	11.9342	7.63647	10.1112
ABCF2-H2BK1	19.8431	17.3317	23.0014	9.87299	13.2405	23.6416	20.2144	27.6777	19.9331	21.8381	12.418	17.8883
ABCF3	27.1896	15.0847	26.2276	26.8192	29.5411	32.2567	22.7341	24.1514	17.3906	15.5899	26.1078	21.3814
ABCG1	0.085865	0.074534	0.03089	0.135392	0.439007	0.017791	0	0.094527	1.1313	0.007386	0.058944	0.059822
ABCG2	5.63754	19.5832	9.54367	1.22975	4.51493	7.32734	29.2799	22.7035	28.2341	7.38691	3.02966	43.3206
ABCG4	0.016243	0.05509	0.049211	0.010297	0.018725	0.05951	0.100619	0.064792	0.082052	0.089687	0.051015	0.055457
ABCG5	0	0	0	0	0	0.015273	0.017757	0	0	0	0	0
ABCG8	0	0	0	0.005329	0	0	0	0	0	0	0	0
ABHD1	0	0	0	0	0	0	0	0	0	0	0	0
ABHD10	19.0199	23.2314	17.7402	22.4651	20.2249	20.4705	20.7425	16.9536	20.6215	12.643	18.4481	17.8283
ABHD11	15.8145	11.4164	16.7326	12.0679	12.3193	15.8221	8.85841	9.00184	14.2547	9.80733	10.6438	10.4977
ABHD12	47.41	44.397	71.2108	68.1053	66.6981	60.4457	43.9896	41.6433	38.9682	24.1915	53.9499	38.4242
ABHD12B	0	0	0	0	0	0	0	0	0	0	0	0
ABHD13	9.06818	5.01729	9.29385	8.58633	11.3804	8.72423	5.1235	6.08465	5.96226	9.96528	14.4785	6.09232
ABHD14A	12.4068	2.40479	10.5259	12.4931	10.7106	13.7543	3.69979	7.22909	4.23916	6.90877	8.5311	6.6531
ABHD14A-ACY1	0	0	0	0	0	0	0	0.186936	0.157952	0	0	0
ABHD14B	18.0787	18.0005	37.8723	32.254	19.6522	23.5527	14.8953	28.6388	30.5267	23.2495	49.0782	45.1214
ABHD15	5.84049	6.35253	9.13584	10.3715	9.19906	8.60816	5.05327	4.86402	8.01088	8.35206	12.0055	9.4703
ABHD16A	0	0	0	0	0	0	0	0	0	0	0	0
ABHD16B	0.11604	0	0.209669	0.172752	0.16453	0.151711	0.105683	0.257938	0.029369	0	0.041625	0.025358
ABHD17A	18.3319	23.6123	23.0973	21.1886	22.4898	25.9066	15.9857	17.3204	38.4901	17.6735	13.9658	18.8749
ABHD17B	5.37701	6.64393	4.3064	8.03663	4.1483	6.9618	6.59503	4.68301	3.05572	2.61154	4.32337	6.19695
ABHD17C	18.5841	38.9877	27.2002	13.9875	28.2619	27.0388	23.1749	21.6418	29.1328	31.0627	17.9195	43.3611
ABHD18	3.90487	5.27414	4.65674	5.83006	3.43425	4.68522	3.55792	3.35014	5.01481	3.80515	5.65019	3.92234
ABHD2	39.2318	28.9979	32.5265	36.8458	30.9254	65.0283	18.9166	19.3421	22.5201	17.4745	36.4292	11.6954
ABHD3	24.3472	17.5967	26.7116	25.3526	17.3402	32.2651	22.9315	16.7579	22.5515	9.92557	22.3639	28.4658
ABHD4	19.5156	42.0637	27.5448	17.9003	22.9945	31.8571	48.7286	51.5381	39.6322	40.3438	44.1027	54.3044
ABHD5	5.26603	4.13595	6.46995	4.12894	3.2504	4.39466	4.19382	4.31542	1.66671	2.17028	3.86792	3.31277
ABHD6	16.7701	8.04431	11.063	8.18282	7.28393	16.3738	16.9441	14.0552	11.4824	9.39944	11.4812	13.4742
ABHD8	6.55988	10.4415	8.81892	6.29774	5.49315	11.0905	8.96234	12.7174	9.96549	7.21771	9.51614	9.09229
ABI1	46.5317	58.3878	54.9518	45.6636	26.2159	54.3033	65.37	77.6146	57.2848	36.003	56.0492	51.8632
ABI2	16.7744	23.6185	17.9786	22.8903	15.6117	21.1647	21.1641	21.0857	19.5385	13.8611	21.7179	21.7698
ABI3	0	0.052583	0	0.026014	0.089098	0.054804	0	0	0	0	0.112755	0.022888
ABI3BP	0	0	0	0.159212	1.66195	0.01112	0	0	0.239998	0.021037	0.244855	0
ABITRAM	24.1316	23.4307	22.4741	20.2413	16.8754	24.4242	34.82	28.6134	19.1867	11.4614	16.3576	23.0754
ABL1	41.9369	33.8168	37.3843	58.7339	32.9442	45.2523	38.7466	33.2011	25.7642	18.6198	32.3635	35.5719
ABL2	15.0225	17.9009	18.1977	15.1361	15.5117	15.6684	15.7645	16.5542	19.9564	14.9663	16.43	21.4439
ABLIM1	56.77	58.9795	45.5182	43.698	44.171	52.1831	79.2474	90.2664	52.1962	31.6563	52.3935	65.0374
ABLIM2	0	0	0.079056	0	0.087588	0	0	0	0.575106	0.217293	0.410143	0.940874
ABLIM3	0.020687	0.160603	0	0.02053	0.013193	0.030379	0.011465	0.043186	0.559466	0.037279	0.159904	0.124953
ABO	0	0	0	0.378923	0.228451	0	0	0	0	0	0.282895	0
ABR	0.453301	0.443899	1.09275	0.294841	0.379766	0.445307	0.719105	0.889304	0.745307	0.109073	0.387838	0.410144
ABRA	0	0	0	0	0	0	0.017798	0	0	0	0	0
ABRACL	91.7659	71.1092	88.6729	78.5669	87.8742	90.8267	119.967	96.2627	86.9184	88.3312	58.614	109.342
ABRAXAS1	4.53473	3.3209	6.88555	8.64866	4.93166	4.75261	4.93724	4.29445	4.18034	3.5427	4.69832	5.41818
ABRAXAS2	16.5579	20.2324	18.0939	20.4843	14.4429	16.6333	21.5341	24.1356	14.4331	10.2872	14.8092	14.4591
ABT1	18.5747	11.5789	12.7457	14.4995	12.4803	18.5228	12.0331	13.4137	10.1276	10.2507	9.35615	9.47591
ABTB1	1.50053	7.06932	6.26066	4.09207	6.40587	1.55563	3.01868	2.23431	6.25497	2.39301	4.40573	5.48334
ABTB2	1.72904	13.2321	3.53342	1.5507	3.14684	1.81501	3.85547	4.01649	12.8343	13.4693	12.9941	16.3548
ABTB3	0.054071	0.020369	0.027803	0.225892	0.243272	0	0.011633	0.075909	0.057713	1.65255	0.135063	0.035168
ACAA1	66.8146	46.325	80.1439	64.0392	48.9902	97.242	37.1661	38.3447	27.5118	24.1562	90.2476	38.3709
ACAA2	161.041	123.049	270.36	122.24	126.474	148.167	192.674	231.597	194.281	247.151	229.882	130.816
ACACA	21.3569	38.7225	26.1656	38.0607	23.0433	17.6271	28.4918	23.3345	31.9528	17.6253	16.4993	39.4163
ACACB	5.93936	4.5452	4.3804	7.92311	4.21548	4.62378	4.19684	4.90396	2.68199	3.98654	10.9143	4.53934
ACAD10	4.88111	3.55373	8.50295	9.9532	11.3695	5.10031	1.98257	3.14464	5.09732	4.18313	17.0206	6.02767
ACAD11	14.2565	12.4181	23.4706	18.421	34.4651	13.4555	21.7353	17.2587	4.36075	4.40058	17.4681	7.9048
ACAD8	13.8604	13.223	20.5475	14.532	17.8673	15.4891	11.8982	9.1185	13.5807	11.2555	10.8701	8.35546
ACAD9	11.7448	8.16995	20.1325	11.41	17.1139	16.3271	17.6022	12.9183	17.2259	16.7535	12.2944	19.4948
ACADL	0	0	0	0	0	0.016892	0	0	0	0.016006	0	0.014084
ACADM	21.5638	15.5598	24.7678	23.9623	18.232	21.9968	15.9274	12.205	12.1401	10.0933	20.4643	8.40654
ACADS	8.34891	12.4147	12.9375	17.103	15.5524	11.4198	6.39158	4.55433	9.97546	7.5708	18.8018	12.7336
ACADSB	17.4092	9.27774	19.659	28.5359	18.0856	16.4678	10.2951	9.1399	6.74348	5.31107	18.0191	5.23164
ACADVL	12.4439	32.9645	45.3067	31.413	24.9297	20.3818	9.42794	13.1824	35.5504	60.2598	64.3271	49.8658
ACAN	0.005117	0	0.019481	0	0.011502	0.009869	0	0.025313	0	0	0	0.012653
ACAP1	0	0	0	0	0	0	0	0	0	0	0	0
ACAP2	13.6958	14.5711	19.5743	16.5518	16.7563	17.0327	21.3506	27.2554	19.6323	14.3124	17.1621	29.6302
ACAP3	8.64471	9.48082	12.7534	10.3386	7.24902	12.1509	6.94444	8.04044	6.93241	5.13333	13.7868	10.4093
ACAT1	131.279	73.8264	131.501	84.6299	81.2402	117.425	77.3641	70.624	90.9383	48.9137	46.7293	43.8424
ACAT2	131.69	207.99	134.083	78.4918	83.07	130.743	125.551	124.173	146.808	217.222	63.4673	204.095
ACBD3	26.2275	40.364	36.085	27.359	25.2855	30.7613	41.4654	42.8519	41.7401	38.2686	35.0344	39.0617
ACBD4	4.23518	8.76439	11.0557	13.8195	11.5374	5.65812	4.77556	6.79028	7.70999	6.22887	12.8922	7.21905
ACBD5	27.5391	33.8671	41.3441	30.3038	22.2689	29.1442	31.1067	37.0431	32.3928	16.8543	37.9896	27.8163
ACBD6	46.1531	47.9363	43.0159	46.333	41.1199	48.997	46.6707	52.2775	60.9695	68.7194	51.9801	49.2169
ACBD7	8.32641	5.30565	5.72456	12.1788	3.26535	12.0009	8.97563	8.89064	5.42145	4.37677	7.56912	8.2374
ACCS	0.977452	2.69862	3.44829	4.61259	2.59626	1.46274	1.70332	2.15984	3.29419	1.55412	4.3052	2.19041
ACCSL	0	0	0	0	0	0	0	0.091412	0	0	0	0
ACD	20.6775	12.9379	28.9182	24.1987	18.4448	17.7279	15.8764	19.9518	22.8868	11.9683	16.5499	17.9321
ACE	0.519761	0.940642	4.02204	3.44564	1.78403	0.688247	0.338762	0.481987	1.49552	1.55352	3.2664	0.772258
ACE2	0.016716	1.56449	2.22045	0.769103	23.7083	0.372005	1.75682	2.97316	33.9645	6.51319	1.56189	2.17528
ACER1	0	0	0	0	0	0	0	0	0	0	0	0
ACER2	1.54399	2.75501	2.47531	2.32695	1.95496	2.17292	3.58636	4.00347	27.6846	1.98526	6.49785	4.07894
ACER3	8.86859	14.8439	7.64076	4.87637	5.72587	10.1289	14.164	21.7924	13.8033	3.15128	5.98632	8.40774
ACHE	2.244	9.48177	3.31741	0.657537	0.786654	4.50544	8.35281	9.42556	8.73407	5.54264	6.75556	13.1959
ACIN1	70.4349	53.3016	55.1277	57.5798	56.2849	67.5528	56.6791	62.2024	58.6076	63.4913	66.3864	51.4116
ACKR1	0	0	0	0	0	0	0	0	0	0	0	0
ACKR2	0.808005	11.0837	2.71175	0.931662	1.75063	1.20886	5.14321	4.471	21.3062	0.86425	15.8673	2.10257
ACKR3	2.51743	2.1444	1.23449	1.21344	2.30341	1.08969	2.30054	2.63375	1.39422	7.02451	12.6313	8.10862
ACKR4	0	0.037777	0.018298	0.070491	0.020055	0	0	0.052666	0	0	0	0.01546
ACLY	181.689	279.333	187.585	171.112	191.22	175.815	220.935	261.875	228.846	332.562	127.326	288.132
ACMSD	0	0	0	0	0.230638	0.070816	0	0	0	0	0	0
ACO1	47.6595	54.5548	69.4992	52.43	38.3426	64.3037	50.5163	38.1518	43.1773	38.232	50.0964	47.9407
ACO2	107.956	75.538	62.9828	75.9839	103.594	88.9677	66.4968	70.2889	69.3315	66.2992	90.4535	55.7043
ACOD1	0	0	0	0	0	0	0	0	0	0	0	0
ACOT1	7.75193	12.1478	19.7719	19.5471	15.3502	8.03631	7.31959	8.26761	17.8706	18.1701	30.7481	17.4411
ACOT11	2.85401	2.83946	6.88215	5.04424	3.97206	3.72742	0.718453	1.15648	1.99021	1.19146	2.81209	1.31406
ACOT12	0.695279	0.190269	0.143338	0.975103	0.449097	0.850918	0.168746	0.176726	0.080079	0	0.508572	0
ACOT13	14.3125	5.42218	19.0021	18.0131	12.9294	15.2594	9.25244	8.25981	7.81748	5.55624	9.76375	7.04862
ACOT2	27.5009	22.95	32.2085	45.8476	31.7571	32.0243	20.0846	19.8541	26.1989	36.5311	85.6115	25.0895
ACOT4	3.49347	3.18965	3.80631	5.34774	5.57581	3.1278	4.35026	3.94836	8.21507	8.48526	7.70414	5.79794
ACOT6	0	0	0	0	0	0	0	0.094843	0.064902	0	0.285141	0.08402
ACOT7	112.831	126.974	158.655	111.194	181.834	123.307	118.427	115.353	100.264	143.655	181.576	101.548
ACOT8	8.68691	8.1354	19.0711	16.6042	14.13	13.8164	7.86231	8.31499	13.8605	12.4403	14.3933	9.41235
ACOT9	21.7237	31.9578	23.7276	13.4228	16.8	22.4126	34.4406	35.6727	28.3471	24.0037	15.2822	18.9739
ACOX1	11.3486	16.9192	19.0082	15.1614	18.7725	13.0089	16.4201	15.2528	15.4692	14.6291	19.1925	10.362
ACOX2	1.39853	0.969261	1.64261	2.9187	1.76535	0.984707	1.63729	0.700196	0.323799	0.457125	0.712107	0.062225
ACOX3	5.05568	5.03216	7.10873	7.70141	5.86261	7.73722	6.53383	3.43003	3.8578	3.05644	7.84108	5.52667
ACOXL	0.218543	0.868458	0.450154	0.104166	0.265144	0.317101	3.32256	9.37955	4.27016	3.10595	1.37241	5.67465
ACP1	106.395	120.878	137.991	133.036	139.167	116.466	106.831	78.0653	95.3346	94.5408	75.1839	59.3526
ACP2	26.5525	26.1922	26.5235	31.9359	24.9478	37.3323	21.4237	20.3771	22.4401	19.4238	35.4873	20.7057
ACP3	0.59491	1.25856	3.22524	0.237597	0.123968	0.870176	1.92133	4.42966	15.3327	2.64109	4.28416	13.1026
ACP4	0	0	0	0.032545	0.037248	0	0.119488	0	0	0	0	0
ACP5	0	0.101523	0.163775	0.062942	0	0.03318	0.262541	0.11958	0.321445	0	0	0.055486
ACP6	4.67238	4.72754	3.81737	6.959	4.83395	4.25389	3.52785	3.36689	4.59218	2.65731	5.83932	2.95756
ACP7	0.305007	0.220586	1.78064	0.664423	0.673088	0.545966	0	0.288903	1.33615	1.71175	3.64194	0.945299
ACR	0	0	0	0	0	0	0	0	0	0	0	0
ACRBP	0.175522	0.271761	0.46497	0.428263	0.251442	0.322089	0.160031	0.263893	0.303778	0	0.034204	0.377738
ACRV1	0	0	0	0	0	0	0	0.126685	0.045352	0.044563	0	0.284395
ACSBG1	0.048812	0.078835	0	0.081045	0.259218	0.074851	0.180875	0.020037	0.033334	0	0	0
ACSBG2	0	0	0	0	0	0	0	0	0	0	0	0
ACSF2	23.3956	68.568	55.0328	80.2212	78.2993	30.8973	34.2942	28.5102	45.0161	41.4126	85.5706	90.9699
ACSF3	9.23109	7.8932	13.3304	14.8446	14.6261	7.25971	9.08655	12.7554	6.10018	5.97798	11.7722	10.9874
ACSL1	18.5445	41.5405	7.228	8.41691	12.8802	24.6929	69.5654	55.7794	51.1568	31.3023	32.7458	86.6345
ACSL3	98.0071	218.127	115.76	117.036	116.837	102.169	154.247	174.636	263.453	119.292	92.2244	168.436
ACSL4	16.4039	53.4078	27.02	23.094	25.9431	15.6685	31.9708	23.503	33.0673	25.3171	22.471	34.1158
ACSL5	39.8514	13.1806	9.94307	18.9974	30.4722	32.1975	19.7734	22.2795	25.6134	12.1931	46.5272	1.22099
ACSL6	0.275802	0.086395	0.104317	0.03716	0.101133	0.117218	0	0.080542	0.165123	0	0.208436	0
ACSM1	0	0.120704	0	0	0	0.063414	0	0.040014	0.424631	0.072962	0.53629	0.039595
ACSM2A	0	0	0	0.028195	0	0	0	0	0.171597	0.150417	3.74368	0
ACSM2B	0.123601	0.031363	0.050394	0.036623	0	0.161713	0	0	0.88131	1.50842	7.34892	0.404506
ACSM3	3.36078	8.18416	7.49899	9.67137	15.4656	1.5938	2.81536	2.64294	7.71045	4.05952	10.3098	6.0757
ACSM4	0	0	0.035929	0	0	0	0	0	0	0	0	0
ACSM5	0	0	0	0.014325	0	0	0	0	0.043525	0	0	0.012552
ACSM6	0	0.027062	0	0	0	0	0	0	0	0	0	0
ACSS1	30.479	33.1407	39.2369	38.7499	48.8091	34.5239	27.9277	29.465	29.222	24.3329	59.1274	26.5999
ACSS2	29.1709	116.288	58.7399	33.4302	30.475	30.1385	33.9867	34.2652	63.3512	101.018	24.7296	78.0411
ACSS3	0.030391	0	0	0	0	0	0.014228	0.036226	0	0	0	0
ACTA1	0.464161	0.216587	0.063252	0.121565	0.13902	0.151714	0.223131	65.9616	10.6076	0.346617	0.166502	0.152145
ACTA2	0.260726	0.145578	0	0.049766	1.1338	1.30822	1.38552	0.435471	0	0.199191	0	0
ACTB	3105.97	3524.36	3460.05	2010	2739.82	3840.74	4637.39	4550.27	3980.12	4869.6	2733.06	4156.9
ACTBL2	0.014446	0.046063	0.059506	0	0	0.015072	0.052571	0.085707	0.116157	0.057092	0.061972	0
ACTC1	0	0	0	0	0	0.033152	0.07696	0	0.192701	0	0.108754	0
ACTG1	0	0	0	0	0	0	0	0	0	0	0	0
ACTG2	1.07616	11.78	0.389477	0.272953	0.097951	1.29676	35.6937	30.0798	4.26769	1.89286	0.536948	1.32596
ACTL10	3.87277	1.96327	3.019	4.11383	2.63989	3.22809	2.07158	1.39144	2.05434	2.85672	2.48587	2.4366
ACTL6A	47.7965	46.7046	36.9256	33.1296	41.933	46.4779	41.4556	45.8198	45.8612	38.6135	37.6785	62.7268
ACTL6B	0	0	0	0	0	0	0	0.055895	0	0	0	0
ACTL7A	0	0	0	0	0	0	0	0	0	0	0	0
ACTL7B	0	0.09999	0.064522	0.030999	0.141833	0.09804	0.037934	0	0	0.15555	0	0.054645
ACTL8	149.012	49.997	45.1102	45.6861	68.5595	110.265	85.1226	70.5177	51.3238	82.8279	38.3635	72.5608
ACTL9	0	0	0	0	0	0	0	0	0	0	0	0
ACTMAP	17.189	19.5355	20.8188	20.2131	16.0372	17.8664	15.2457	12.1605	14.2918	10.9676	12.629	16.3806
ACTN1	80.5015	132.027	60.0327	71.0207	76.4692	79.4502	218.036	192.485	146.129	358.927	73.6911	184.708
ACTN2	0	0	0	0	0.025176	0	0	0	0	0	0	0
ACTN3	0.083835	0.044547	0.093646	0.216478	0.23636	0.027108	0.063043	0.03855	0.026102	0	0.074299	0
ACTN4	198.016	239.571	221.92	180.557	257.109	203.063	182.148	205.744	223.606	314.621	162.72	332.921
ACTR10	0.626026	0.458528	2.12432	0.913572	1.40997	1.36911	1.23992	1.30275	1.99848	2.3797	2.06955	1.77291
ACTR1A	53.1434	61.6313	44.1233	42.7578	32.9869	63.9502	66.03	59.7607	41.2046	35.2883	30.3375	43.6308
ACTR1B	0	0	0	0	0	0	0	0	0	0	0	0
ACTR2	145.262	167.248	180.128	160.212	167.579	157.653	176.381	172.694	181.853	239.524	129.167	161.333
ACTR3	123.837	184.312	160.297	100.983	128.268	140.961	231.987	218.957	191.828	208.337	86.555	161.762
ACTR3B	16.3026	8.09645	14.4498	8.67983	7.83236	16.6196	11.8266	8.70325	6.03551	4.52562	6.3007	6.3267
ACTR3C	2.04607	1.91708	4.82456	1.93936	2.49759	0.550597	1.57389	2.07772	5.06117	5.58599	4.1909	4.19237
ACTR5	16.9754	12.0727	14.0485	13.714	11.9885	13.8274	12.7799	17.0371	11.2974	15.6452	10.1591	12.9891
ACTR6	18.0618	12.9416	16.1909	12.7359	17.2714	18.6982	12.3625	11.354	16.2332	18.1965	16.3224	16.8704
ACTR8	19.5748	10.6506	21.1731	17.0268	11.7799	18.9666	14.8919	15.691	10.9322	9.57559	18.9225	13.1564
ACTRT1	0	0	0	0	0	0	0	0	0	0	0	0
ACTRT2	0	0	0	0.060095	0.034357	0	0	0	0	0	0	0
ACTRT3	0	0	0	0.050543	0	0	0.061827	0	0	0	0.109519	0
ACVR1	7.89314	9.40647	7.93827	5.75009	4.65398	8.54145	10.9474	8.57075	7.14087	7.67957	6.83946	10.0475
ACVR1B	53.0598	64.008	60.0818	66.9683	80.9053	67.1558	47.8363	53.4967	39.5065	32.7427	75.3651	36.2545
ACVR1C	0.696387	3.70725	4.1735	3.18789	5.07647	0.633925	1.65902	1.02409	1.35724	0.30885	0.7252	0.392004
ACVR2A	8.76168	6.53657	13.6609	13.3386	13.6371	8.67022	10.2783	9.99156	8.72273	7.61139	11.2904	7.23785
ACVR2B	17.8944	14.6084	9.07196	14.3583	7.08319	14.3495	18.4067	16.6051	11.7315	4.39142	9.06686	5.62036
ACVRL1	0.038236	0.112868	0	0	0	0	0.03516	0.057524	0.057506	0.119266	0.013805	0
ACY1	51.5814	22.0343	57.3342	65.4602	50.4245	53.0849	16.6817	17.1361	19.5744	21.9818	51.0163	21.9167
ACY3	2.47115	12.5233	14.588	7.37147	0.79894	9.92236	6.71963	2.13516	1.8497	2.10305	25.4097	7.61144
ACYP1	17.4124	17.5392	13.0079	16.4698	18.1586	15.4712	11.8568	21.0471	14.1901	19.0839	16.6432	19.3438
ACYP2	3.28733	2.7885	7.67967	7.31816	3.31953	3.08888	4.81875	4.25102	3.69535	5.37814	5.27463	1.33966
ADA	9.69678	11.0397	14.0048	8.8503	9.47331	9.44924	7.71296	9.43776	11.4449	13.128	5.85583	11.1393
ADA2	0.043815	0.054239	0.060054	0.079712	0.106787	0.030438	0	0	0.007314	0	0.031274	0
ADAD1	0	0	0	0	0	0.022859	0	0	0	0.021698	0	0
ADAD2	0	0	0	0	0	0	0	0	0	0	0	0
ADAL	10.689	9.15544	7.99364	10.2721	8.30734	7.55846	5.45268	9.65952	7.22553	6.08199	7.08547	4.05083
ADAM10	30.2698	57.2896	28.9927	41.0742	42.6522	35.065	44.8775	50.8685	66.7358	53.9793	43.0429	61.9592
ADAM11	0.276376	0.567798	0.482035	0.529714	0.516022	0.477928	0	0.468347	0.177206	0.335294	0.456003	0.139179
ADAM12	0.024743	0	0.051025	0	0.016333	0.177648	0.029202	0.023957	0	0	0	0
ADAM15	12.1278	15.6719	20.2706	9.70946	9.95614	14.2718	19.0961	18.1785	40.9355	33.7441	11.235	31.9033
ADAM17	16.8993	23.607	24.2725	20.6783	21.3537	18.894	23.0067	21.0346	23.5028	24.0867	12.5462	17.7109
ADAM18	0.060944	0.032511	0	0	0.069167	0	0	0.151661	0.123486	0	0.21869	0
ADAM19	23.5199	15.625	5.75889	6.31184	5.95566	20.8539	26.883	30.776	14.5453	43.6429	11.8082	27.185
ADAM2	0	0	0	0	0	0	0	0	0	0	0	0
ADAM20	0.174025	0.570313	0.044803	0.15788	0.343517	0.196696	0.492564	0.415853	0.319803	0.643038	0.394011	0.66838
ADAM21	0.018542	0.146515	0.283899	0.113284	0.128395	0.022186	0.138157	0.060565	0.984111	0.594852	0.703325	0.262781
ADAM22	4.93827	2.23151	14.3595	15.458	10.2892	4.35014	1.3993	0.45267	0.240407	0.463804	2.33091	0.088562
ADAM23	28.394	29.8009	40.9711	69.5358	38.2033	29.4227	52.2994	35.7116	25.4163	1.96709	57.1937	10.1216
ADAM28	0.146227	0.66648	1.46224	0.00692	0.1399	0.892368	0.83969	0.869332	4.83506	1.88967	6.48267	0.228102
ADAM29	0	0	0	0	0	0	0	0	0.068479	0.026927	0	0
ADAM30	0	0	0	0.013363	0	0	0	0	0	0	0	0
ADAM32	0.050081	0.164145	0	0	0.077275	0.358556	0.11758	0	0.47239	0	0.152355	0.28863
ADAM33	0	0.012301	0	0	0	0	0.080627	0.078552	0	0	0	0.030182
ADAM7	0	0	0	0	0	0	0	0	0	0	0	0
ADAM8	1.12564	9.9487	1.60723	3.18649	3.4385	1.69967	4.2266	5.28246	6.57453	2.88973	4.7354	3.19466
ADAM9	30.7967	77.139	68.6676	26.9437	49.8288	37.8837	76.9309	60.6713	102.305	78.0078	39.3417	116.965
ADAMDEC1	0	0	0	0	0	0	0	0	0	0	0	0
ADAMTS1	0	0	0	0	0	0	0	0	0	0	0	0
ADAMTS10	0	0.017647	0.06263	0	0	0	0	0	0	0.166686	0.509451	0
ADAMTS12	0.022389	0.011147	0	0.050468	0.055346	0.031009	0.037994	0.020222	0	0.017612	0	0
ADAMTS13	0	0	0	0	0	0	0	0	0	0	0	0
ADAMTS14	0.029579	0.007846	0.007605	0.066042	0	0.007706	0.080689	0.036576	0.014813	0.029126	0.052783	0.019243
ADAMTS15	0.187232	0.109585	1.00252	2.19752	6.82382	0.127809	0.062617	0.04471	0.859356	0.921407	0.387021	0.268724
ADAMTS16	0	0	0	0	0	0.015753	0	0.014928	0	0	0	0
ADAMTS17	0.054434	0.145864	0.036518	0.096144	0	0	0	0.011696	0.017206	1.03477	0.132337	0.007231
ADAMTS18	0.099818	0.105896	0	0.006603	0.007484	0.110937	0.217824	0.427909	0.013325	0.019651	0.009498	0
ADAMTS19	0.029981	0.02386	0.038544	0.014876	0.46732	0.023432	0	0.014829	27.121	0.641953	0.064202	0.036575
ADAMTS2	0.020317	0.043249	0	0	0.019204	0.085372	0.057759	0	0.28976	0.100652	0.024378	0.039491
ADAMTS20	0.006087	0	0	0	0	0	0.00738	0.016728	0	0.04165	0.024147	0
ADAMTS3	0.018606	0	0	0	0	0	0.007519	0.00745	0	0	0	0
ADAMTS4	0.206543	0.045296	0.065804	0.069432	0.111449	0.045175	0.184797	0.082709	0	0.021088	0.016751	0
ADAMTS5	0	0	0	0	0	0	0	0	0	0	0	0
ADAMTS6	0.037448	0	0.061872	0.073257	0.535303	0.063134	0.042476	0.029372	0	0.042341	0	0
ADAMTS7	0.055171	0.30193	0.25602	0.439439	0.040016	0.150136	0.2489	0.255519	0.056639	0.043626	0.037669	0.048685
ADAMTS8	0	0.011611	0	0.01085	0	0	0	0	0	0	0	0
ADAMTS9	2.70892	2.82505	0.601308	2.28962	1.855	1.36321	3.24351	2.46841	1.65653	0.704415	7.7543	5.15801
ADAMTSL1	0	0	0	0	0	0	0	0.013694	0	0	0.0198	0
ADAMTSL2	0.382765	0.046314	0.010942	0.031653	0.043639	0.066514	0.180513	0.105427	0.074664	0.010486	0	0.110798
ADAMTSL3	0	0	0	0	0	0	0	0	0	0	0	0
ADAMTSL4	0.249091	15.4185	4.6163	0.487133	1.27585	1.12157	7.4446	10.0888	25.6768	7.5653	3.84721	10.8743
ADAMTSL5	9.26905	4.35259	12.399	11.5295	20.2567	12.2348	5.32836	4.62723	5.21086	8.34752	20.3334	4.85158
ADAP1	14.3559	15.5389	15.3527	11.7402	14.4015	29.8173	17.978	11.9561	14.184	13.1053	24.0453	17.4673
ADAP2	0.09706	1.74468	0.716051	0.078851	0.632749	0.033371	1.71596	0.751174	1.32466	0.457048	0.61775	1.14383
ADAR	80.0891	89.6628	86.6099	79.9758	90.1014	107.004	83.0409	91.388	101.02	127.461	140.856	120.702
ADARB1	3.6253	7.12874	8.75097	8.13271	5.99893	4.07984	4.39586	6.37632	4.14616	5.30848	8.08286	6.30435
ADARB2	0.00453	0.004804	0.004657	0	0.005091	0.004972	0	0.013447	0	0.004687	0	0
ADAT1	13.059	9.26269	15.0026	10.0425	7.9623	14.4266	11.4984	19.663	12.1309	6.80562	12.6039	14.0497
ADAT2	3.66741	2.94117	2.39703	3.2153	2.2493	2.67614	4.02298	3.9418	2.29369	1.78087	1.90288	1.56651
ADAT3	5.09791	3.89487	6.80075	2.10134	3.72466	6.11123	5.84695	5.51335	5.44817	3.22043	4.51915	3.51564
ADCK1	4.58842	2.06644	3.73983	2.35467	2.08541	5.13365	2.57878	3.18579	6.68688	4.75283	3.89182	5.06287
ADCK2	8.04481	8.21812	12.6245	8.92138	5.99275	14.2422	8.95563	7.82514	10.792	5.59897	7.77684	6.61567
ADCK5	0	0	0	0	0	0	0	0	0	0	0	0
ADCY1	4.25643	0.286462	5.50664	2.98115	4.12959	4.7146	0.892816	0.966225	0.478574	0.610526	1.43852	0.686656
ADCY10	0.456014	0.735441	0.319759	0.433928	1.43115	0.360619	1.27999	1.32733	0.646649	0.360235	0.31511	0.121149
ADCY2	0	0	0	0	0	0.006059	0	0.005754	0	0	0	0
ADCY3	17.6686	12.8897	18.412	14.8402	13.5725	13.453	16.6804	13.8906	21.1143	18.4454	8.29617	16.2417
ADCY4	0.032349	0	0.042518	0	0	0	0	0	0	0	0	0
ADCY5	0.315869	0.897701	0.2397	4.79575	5.69712	0.115163	0.22173	0.094943	0.285318	0.148841	2.40685	0.025219
ADCY6	31.2933	37.2864	38.2889	44.3166	48.8374	38.2835	32.0523	33.1282	26.601	29.7167	46.473	34.7017
ADCY7	9.85062	14.9977	11.2796	7.6029	3.83491	12.1128	22.1126	22.4867	12.5573	7.13262	10.4551	22.9145
ADCY8	0	0	0	0	0	0	0	0.023436	0.0089	0	0	0
ADCY9	3.5126	10.8	11.789	6.48261	9.65369	4.74393	11.1433	15.1008	9.12492	7.11383	14.5318	19.2632
ADCYAP1	0	0	0	0	0	0	0	0	0	0	0	0
ADCYAP1R1	0	0.028251	0.018711	0	0	0.025077	0	0.045636	0	0	0	0.005259
ADD1	71.5586	78.1126	73.5842	77.89	90.8687	100.509	78.5241	69.4106	58.2428	41.07	99.6045	78.5542
ADD2	0.004124	0.013803	0.010785	0.043229	0.094263	0	0.042647	0.115166	0.089919	0	0.014973	0.013282
ADD3	85.1213	99.3199	107.322	101.226	108.265	117.944	85.4539	95.2429	75.2453	74.9137	124.041	75.5972
ADGB	0	0	0	0	0	0	0	0	0	0	0	0
ADGRA1	0.009223	0	0	0	0	0	0	0.063857	0	0	0	0
ADGRA2	0.272366	0.524692	0.988688	0.325434	1.03723	0.478746	0.202148	0.373953	1.0179	0.596081	0.198294	0.419197
ADGRA3	19.7367	14.8913	15.7132	20.7597	22.2485	19.3771	13.8733	7.72369	12.0813	8.73314	15.5263	12.6695
ADGRB1	0	0	0	0	0	0	0	0	0	0	0	0
ADGRB2	0.201756	0.202905	1.3368	0.563368	0.547546	0.22017	0.107026	0.215907	0.762989	0.477999	1.01984	0.842914
ADGRB3	0.013742	0	0	0.012631	0	0.144017	0.033337	0.033945	0.034391	0.006264	0	0.005518
ADGRD1	1.21792	1.13088	1.3926	4.08819	16.2146	0.503985	0.236606	0.152358	0.039142	0.112577	1.42192	0.012529
ADGRD2	0	0	0	0	0	0	0	0	0	0	0	0
ADGRE1	0	0	0.016306	0	0	0	0	0.031305	0	0.015651	0.158511	0
ADGRE2	0.039579	0.203506	0.188491	0.061355	0.313059	0.027341	0.138691	0.227923	0.429988	0.044331	0	0.133696
ADGRE3	0.019729	0	0	0	0	0	0	0	0	0	0	0
ADGRE5	19.2825	22.4744	14.7853	19.3326	23.8887	20.4495	18.943	16.863	22.2871	15.5189	9.95384	16.4481
ADGRF1	0.107317	0.088852	0.099424	0	0.036347	0	0.188813	0.269417	0.645464	0	0.027619	0.016805
ADGRF3	0.017577	0.111661	0.334707	0.356511	0.53923	0.048979	0.152867	0.238778	0	0.096856	0.083043	0
ADGRF4	7.59839	7.97761	10.4972	4.59698	11.711	7.38264	9.03314	9.89973	4.72042	6.77655	8.39419	6.65761
ADGRF5	0.006855	0.021819	0.035249	0.013605	0.03084	0.014286	0	0.007299	0.329487	0.013497	0	0
ADGRG1	57.4791	33.7967	78.859	73.1563	56.3079	60.5556	33.3169	60.0746	37.1115	15.2111	39.2944	25.9061
ADGRG2	0.040929	0.027795	0.043519	0.010958	0.019648	0.072785	0.030563	0.069074	0.03324	0.043003	0	0
ADGRG3	0	0.050349	0	0	0.070211	0.049393	0	0.092279	0	0.046909	0.18334	0.020619
ADGRG4	0	0	0	0	0.004802	0	0	0	0	0	0	0
ADGRG5	2.36033	0.638594	3.84702	2.97984	2.95715	4.04713	0.995185	0.838722	0.572304	0.652556	1.94613	1.4285
ADGRG6	50.9513	63.0165	92.6723	58.6613	55.5657	57.5532	63.7136	59.8902	55.916	53.497	45.1907	47.3248
ADGRG7	5.76349	1.9171	18.471	32.5305	35.2101	4.62884	1.43986	0.23756	0.038561	0.022047	2.4757	0.071166
ADGRL1	5.69424	0	2.04807	2.43968	3.29921	2.3389	0	0	0	0.952423	5.9073	0
ADGRL2	0.106574	1.62498	0	0.124705	0.171279	0.035608	0.08085	0.2118	0	7.76834	0	0.021809
ADGRL3	0.14118	0.857663	0.445542	0.807048	1.50541	0.348011	0.902399	0.487374	0.590151	0.246466	0.735336	0.226676
ADGRL4	0	0	0	0	0	0	0	0	0	0	0	0
ADGRV1	2.75241	0.711537	0.63478	4.07804	4.63746	2.47631	2.75351	3.85474	0.285073	0.525113	4.55631	0.015882
ADH1A	0	0	0	0	0	0	0.036268	0	0	0	0	0
ADH1B	0.102133	0	0	0.093611	0.120926	0	0	0.019213	0.025804	0.19456	6.82796	0.101642
ADH1C	0	0	0.616805	1.74702	5.20999	0	0.176753	0	0	0	0.085722	0
ADH4	0.956353	0.267397	1.30714	9.92018	25.0228	0.340882	0.244266	0.287695	0	0.024047	31.4567	0
ADH5	58.1154	70.0124	66.6062	95.6643	121.528	58.7727	76.0413	58.1984	50.5617	46.5504	75.0742	67.0588
ADH6	4.0166	3.61444	4.95925	12.2448	15.7142	2.58187	2.9762	1.29881	1.94672	5.89684	35.3518	10.6044
ADH7	0	0	0	0	0	0	0	0	0	0	0	0
ADHFE1	0	0	0	0	0	0	0	0	0	0	0	0
ADI1	46.1129	21.8468	57.7304	41.8239	47.6333	42.1759	36.9666	35.0446	68.7352	57.212	70.7344	20.3712
ADIG	0	0.176219	0	0.152049	0.181638	0.335618	0.099435	0	0.328539	0.322444	0	0.139548
ADIPOQ	0.008632	0	0	0	0	0	0.031401	0	0.017303	0	0	0
ADIPOR1	55.4915	90.8699	65.3373	46.7975	46.064	65.55	113.237	109.354	139.846	88.8936	51.8325	99.8646
ADIPOR2	0	0	0	0	0	0	0	0	0	0	0	0
ADIRF	0	0	0	0	0	0	0	0	0	0.381595	0	0
ADISSP	41.1705	23.9035	36.1705	26.359	35.3093	46.7648	27.1834	29.895	25.5481	18.5142	14.5112	24.3656
ADK	94.7839	88.421	101.946	120.921	64.8684	97.9696	87.7132	81.444	52.5372	30.5265	54.9151	59.2914
ADM	36.7551	171.191	204.481	23.5991	28.9387	108.142	153.04	113.319	114.632	88.3336	206.794	68.194
ADM2	3.65497	11.5028	3.36687	1.79173	2.89836	3.03988	12.6684	15.7122	8.85713	13.7689	3.49758	8.96806
ADM5	11.5755	3.35145	2.64312	6.69267	5.48383	9.90392	3.17451	3.19772	4.12854	6.82217	5.70443	4.05267
ADNP	117.226	82.1306	117.934	125.778	111.603	115.162	84.5033	102.551	94.4902	108.045	117.212	96.4266
ADNP2	16.9516	21.4087	17.5731	14.1313	15.1732	20.3858	17.4171	14.7225	17.167	20.4684	11.5233	18.8219
ADO	22.6911	22.2772	19.6672	23.4545	11.4166	26.5078	23.8036	25.7347	21.2202	19.0128	17.9148	22.6637
ADORA1	9.91506	7.27642	5.64649	2.7013	1.25503	13.3602	8.79606	11.5628	6.15308	11.7378	8.00396	5.16182
ADORA2A	0	0.258321	0.115074	0.457646	0.49725	0.331415	0	0.149751	1.14681	1.52551	0	0.079481
ADORA2B	3.32401	5.14877	2.72002	2.67354	1.58964	4.89894	3.47125	1.1197	8.85025	11.4478	7.64718	5.08286
ADORA3	0	0	0	0.074246	0	0	0.045447	0.023775	0	0	0	0
ADPGK	30.963	23.724	19.3076	23.3992	19.7214	26.3758	28.1676	25.9291	22.154	24.5174	20.254	23.5815
ADPRH	1.29554	1.30499	3.77012	0.830447	0.793503	3.0918	1.95472	3.49802	2.6006	1.33432	3.0268	1.22771
ADPRHL1	3.41481	2.22914	8.76214	6.76374	6.27073	3.33129	2.30794	2.43848	2.26055	1.24853	5.96546	1.98522
ADPRM	1.1776	1.14586	2.0604	1.14297	1.50977	1.2586	0.915797	0.751403	1.59147	1.97276	1.38323	1.21903
ADPRS	10.2226	9.65631	10.5174	8.04466	7.69146	12.1163	9.65268	11.0062	10.0613	9.66478	11.9238	14.9693
ADRA1A	0	0	0	0	0	0	0	0.010383	0	0.118786	0	0
ADRA1B	0	0	0	0	0	0	0.019705	0.032117	0.065357	0.048184	0.139412	0
ADRA1D	0.237126	0.058093	0.042216	0.054251	0.061644	0.171084	0.116042	0.073339	0.13	0.188527	0.136775	0.023762
ADRA2A	1.04931	0.043268	0.020966	0.171863	0.045889	0.520432	0.098831	0.473578	0.112395	0.070314	0.072765	0.026536
ADRA2B	0.128646	0.011384	0.099296	0.393628	0.096599	0.1006	0.195012	0.127236	0.838902	0.243182	0.183796	0.15827
ADRA2C	10.6395	5.63173	4.47132	6.35275	4.98563	1.97423	7.5316	8.23871	5.73109	3.61547	5.34851	5.81754
ADRB1	0.633608	0.238438	0.163084	0.563279	0.52087	0.316688	0.640431	0.313283	2.05515	0.117308	0.11322	0.309785
ADRB2	0.041329	0	0.276948	0.061523	0.046728	0.129494	0.050156	0.04085	0	0.122867	0.236736	0.090045
ADRB3	0	0	0	0	0	0	0	0	0	0	0	0
ADRM1	174.475	115.871	159.504	116.397	111.534	185.35	170.417	209.4	148.107	153.477	136.801	128.78
ADSL	69.0962	26.1907	33.3831	29.955	35.8058	50.8024	41.1903	47.0867	44.008	63.7527	38.9387	29.9127
ADSS1	0.886393	1.32097	1.07972	2.08233	0.630406	0.448358	0.677785	0.094153	0.685153	1.11143	1.48047	1.63461
ADSS2	47.7518	53.7818	55.6429	36.5516	31.586	53.2976	47.3095	49.7175	56.7826	72.8475	40.1119	44.4426
ADTRP	0.576643	14.1057	2.48183	0.124582	0.079796	2.09172	11.6103	9.04122	0.721842	12.2681	9.59634	10.0595
AEBP1	0.015804	0	0.027216	0	0	0.060157	0.057518	0.028539	0	0	0.041212	0.033396
AEBP2	58.0383	75.1928	68.2173	69.2792	75.3784	64.8355	58.6366	50.9682	65.945	54.3267	82.4266	86.0795
AEN	27.5413	17.6469	7.3275	14.492	11.9661	26.6592	16.4986	17.8337	9.42754	14.8724	9.73663	13.6375
AFAP1	8.27796	10.313	4.29208	5.18101	4.57623	10.407	17.7835	14.9721	18.2011	9.51101	8.47424	16.5195
AFAP1L1	0.081362	0.228122	0.04633	0.065015	0.294729	0	0.070477	0.142516	3.92906	3.14554	1.60681	0.743191
AFAP1L2	0.673261	3.0489	2.50483	0.752758	1.01339	2.01192	1.34076	0.928846	1.71174	2.69165	4.84273	1.71552
AFDN	33.7478	33.4843	54.4639	34.5488	28.1244	39.1475	41.7318	52.1594	56.188	55.0077	53.5868	65.7431
AFF1	17.6975	30.7178	28.5155	31.0301	37.827	20.5841	21.6284	23.6173	22.0879	20.337	42.2803	42.1111
AFF2	0	0	0	0	0	0.00549	0.038619	0	0	0.049772	0	0.025417
AFF3	0	0	0.027929	0.032816	0	0	0	0	0	0	0	0
AFF4	35.2234	56.5232	55.7938	39.2162	40.5499	43.3588	64.017	88.8569	63.419	55.07	69.5134	73.025
AFG1L	1.01804	1.06299	1.69957	1.77787	2.26481	1.09751	1.30523	1.46911	0.667931	0.756888	1.72537	0.890126
AFG2A	3.57346	3.7751	4.60794	5.57948	4.3798	3.51626	5.76127	3.76198	4.04798	3.43661	5.03079	4.38191
AFG2B	8.10375	7.92402	5.51588	6.79037	7.16183	13.3605	7.32679	6.15562	7.73909	8.95189	6.86745	7.81937
AFG3L2	53.8829	56.2614	63.102	58.2718	41.8704	62.3829	47.1144	37.9892	41.8076	40.4216	47.4637	44.8352
AFM	0.166785	0	0.042988	0.910369	0.212162	0.30485	0.556629	0	0.042041	0.123971	9.10122	0
AFMID	28.8257	24.2824	19.1161	40.9397	53.7502	25.8353	28.0967	23.177	16.4844	13.2944	44.2922	10.4793
AFP	66.1568	16.1434	57.1297	459.385	2381.42	80.747	44.5884	6.22575	0.044097	0	127.263	0
AFTPH	14.4118	28.1144	29.0908	24.2496	24.6952	18.8347	24.7372	27.8308	32.1612	29.5244	31.6042	27.0926
AGA	4.89623	3.4389	6.77205	9.90503	5.91917	6.25985	4.09527	2.43285	4.12233	4.46881	5.48906	3.95572
AGAP1	27.9003	30.9571	41.1045	25.9895	23.378	31.9522	27.975	24.7548	28.6804	27.4275	39.1073	34.8125
AGAP2	0	0.195231	0.052015	0.086037	0.016343	0.042023	0.042664	0.052781	0.259816	0	0.079432	0.250402
AGAP3	16.9655	15.643	22.8356	9.9249	9.71319	25.7405	15.7976	14.5343	18.5002	12.3892	12.1018	16.5325
AGAP4	7.71142	9.34072	6.97864	10.3461	4.6763	7.23128	9.36983	12.3852	5.71103	3.69701	9.61003	6.75234
AGAP5	3.34505	4.6452	2.75639	4.28483	2.50545	2.68488	4.10875	4.48572	2.69311	1.96275	3.68266	3.01674
AGAP6	7.23841	11.7505	5.75468	6.88523	2.73791	6.19104	9.99099	15.3387	8.07674	4.59531	5.76617	8.48094
AGAP9	8.40826	12.3336	10.807	10.5235	4.49239	9.47829	8.65891	11.9363	6.94184	5.92323	17.2733	6.04171
AGBL1	0	0	0	0	0.003471	0	0	0	0	0	0.004408	0
AGBL2	0	0	0	0	0	0	0	0	0	0	0	0
AGBL3	0.056229	0.03992	0.019407	0.052652	0.05927	0.135368	0	0.044213	0.089134	0.19239	0.054587	0.119502
AGBL4	0	0	0	0	0	0	0.039449	0	0	0	0	0
AGBL5	22.2815	20.0226	32.757	39.2048	26.9213	28.2	23.6763	23.3308	23.1115	21.3865	20.0817	23.9632
AGER	1.44053	0	0.031323	0	0.115891	0	0	0	0.373803	0.022612	0.048692	0
AGFG1	50.7098	60.2465	47.2516	49.339	60.0841	53.2503	68.3842	80.5166	55.0906	56.0431	58.5697	76.2865
AGFG2	6.17062	9.82113	9.00351	5.16336	7.68887	12.0262	8.08513	12.2993	19.3958	23.158	11.9643	28.2361
AGGF1	18.2577	13.8806	22.3782	23.5063	22.7108	22.193	17.6448	19.3015	18.6651	18.3748	20.002	12.8191
AGK	11.5563	12.5294	7.48101	6.46731	11.5342	7.80631	13.633	11.2666	14.4697	15.1255	6.57937	9.58084
AGL	17.4197	9.93687	20.2523	16.4016	14.0359	15.3721	10.7376	11.5775	13.8125	6.94149	15.6366	7.59748
AGMAT	46.1442	15.7376	27.8856	42.4764	45.0603	34.4017	17.0035	14.185	8.18009	8.95871	35.5657	9.26783
AGMO	0.017863	0.215647	0.119525	0.294086	1.52096	0	0.039947	0.016277	0	0.1791	0.117764	0
AGO1	20.6873	16.225	15.0419	14.5252	12.6558	16.7451	15.1295	15.1384	13.1376	13.0859	11.6348	16.1356
AGO2	21.6011	24.769	16.2902	12.9323	16.4341	17.5734	23.2542	23.6707	23.9901	23.9912	15.1841	44.8015
AGO3	5.79193	8.84419	8.47001	11.3807	5.99359	7.55366	9.51838	10.0365	6.54045	6.78903	8.02373	6.77329
AGO4	2.42526	2.56931	4.16333	3.95618	3.65329	2.75936	3.30386	2.89506	3.83295	2.4056	4.29204	3.6321
AGPAT1	40.1508	30.6287	48.2163	49.0811	42.538	48.2458	30.9682	40.1781	46.438	41.3876	39.4363	25.037
AGPAT2	72.1928	76.8953	78.06	76.9947	74.631	73.767	54.5101	43.2476	53.8953	49.8696	46.5599	67.2111
AGPAT3	25.2461	21.2734	30.0539	30.3784	36.3646	27.7996	11.4966	16.8195	22.8493	25.7235	19.92	16.0674
AGPAT4	1.46573	4.64271	4.34251	2.01206	2.95714	3.76765	5.16232	5.1943	2.31786	1.80703	4.14121	3.0683
AGPAT5	0	0	0	0	0	0	0	0	0	0	0	0
AGPS	59.0063	22.5148	64.9129	54.8889	50.6898	40.6442	47.7266	44.1957	45.6358	30.5532	52.4198	28.1852
AGR2	427.61	186.961	402.933	317.597	549.019	450.586	63.2794	37.9415	113.585	32.5038	97.793	101.716
AGR3	5.14484	5.98818	1.50992	2.74974	3.99631	7.30327	1.77734	1.07169	0	0	0.503341	0.123265
AGRN	34.3468	85.7456	59.9742	61.9161	53.1637	60.7415	51.9527	47.3825	87.5753	69.7485	94.3103	94.2088
AGRP	0	0	0	0	0	0	0	0	0	0.129925	0	0
AGT	140.151	43.6979	75.5356	134.794	166.809	96.6154	22.7397	6.13877	8.75788	11.3844	104.646	1.51871
AGTPBP1	5.02447	9.48056	9.58475	7.037	2.77322	7.95813	13.3017	8.98772	8.87538	8.86045	7.35794	28.4763
AGTR1	0	0	0	0	0	0	0	0.018782	0	0	0	0
AGTR2	0	0	0	0	0	0	0	0	0	0	0	0
AGTRAP	30.1835	22.2833	36.9586	31.9803	30.2388	36.9726	27.9138	31.0057	25.6992	23.0301	31.4507	33.7449
AGXT	0.237773	0.067676	0.026316	0.544364	0.716572	0.139277	0.02212	0.076643	0.041978	0.052368	0.201135	0.048971
AGXT2	0	0.276405	0.194922	1.5476	4.62193	0.116249	0	0	0	0	2.13362	0
AHCTF1	31.2161	30.2971	26.411	24.172	23.2917	29.4493	28.3866	27.0242	40.7309	37.2731	26.3461	35.6574
AHCY	507.282	427.115	462.107	473.603	452.832	441.635	404.794	407.262	326.206	318.297	302.732	216.508
AHCYL1	31.5732	43.3395	38.9768	26.2994	26.7255	38.7561	37.3591	38.1202	39.289	29.3443	31.3845	38.3292
AHCYL2	8.51449	9.98007	11.2124	7.65062	8.43973	15.0577	13.0293	12.3155	10.6426	4.48301	6.99204	4.94197
AHDC1	6.06577	4.95177	5.56654	6.5079	4.83939	5.94865	5.17396	5.77949	9.8168	5.15222	5.48771	7.57156
AHI1	3.04931	2.75171	2.13808	2.86198	2.36747	3.02853	2.60306	4.35253	6.00575	3.98051	3.29961	4.27087
AHNAK	167.802	580.154	210.981	177.219	229.565	190.822	277.026	398.167	373.122	429.461	335.314	424.097
AHNAK2	0.086829	0.286848	0.339876	0.615518	0.559326	0.176494	0.127781	0.160783	0	0.153509	0.238759	0.101357
AHR	21.2688	20.64	18.5071	13.7586	25.5134	25.229	16.7231	14.6804	34.5101	23.3052	45.4081	116.898
AHRR	0.160649	0.194554	0.057606	0.087781	0.127718	0.184672	0.128786	0.162679	0.059191	0.417112	0.196481	0.13218
AHSA1	95.5969	55.6064	79.8089	57.9367	66.9787	94.4377	99.3995	95.6102	90.911	96.6008	48.9745	85.9041
AHSG	181.655	45.1773	62.4877	353.087	1208.39	100.731	186.979	82.4691	13.2696	5.61035	258.891	6.06061
AHSP	0	0	0	0	0	0	0	0	0	0	0	0
AICDA	0	0	0	0	0	0	0	0	0	0	0.091705	0
AIDA	39.476	49.886	40.7213	32.9206	28.8761	43.852	58.8146	60.0037	58.1175	51.0548	31.8761	48.3936
AIF1	0.164836	0	0	1.46103	0	0	0	0	0	0.266135	0	0
AIF1L	10.0238	13.2476	24.6742	20.39	8.0481	16.1779	15.2415	12.0765	13.7067	7.81863	12.6099	25.5413
AIFM1	35.8022	27.5472	41.9186	29.3878	35.7027	41.1019	26.3037	26.5174	28.7221	24.7695	31.3696	24.8082
AIFM2	12.454	19.1819	14.957	6.70159	4.46771	21.4376	15.4926	18.6151	25.6806	29.967	35.5121	38.6252
AIFM3	0.234755	0.290179	0.762656	0.614025	0.926494	0.122606	0.197662	0.445955	0.355193	0.646323	1.10296	0.132704
AIG1	23.9449	20.7832	56.7658	81.9651	68.1743	22.4092	23.365	18.565	22.8548	13.719	59.1265	13.0462
AIM2	0	0	0	0	0	0	0	0	0	0	0	0
AIMP1	62.5906	63.77	72.1728	59.7487	91.4996	83.0856	72.2901	80.9955	65.8642	57.4537	69.4481	54.7097
AIMP2	96.7731	57.9474	41.8713	41.3257	35.3818	103.639	77.1168	100.469	59.2248	53.7779	39.8664	52.4423
AIP	83.9126	135.302	117.057	96.2887	105.337	93.3072	130.249	141.921	118.477	74.2751	78.7328	111.082
AIPL1	0	0	0	0	0	0	0	0	0	0	0	0
AIRE	0	0	0	0	0	0	0	0	0	0	0	0
AIRIM	4.94203	4.27198	4.87761	4.56112	3.38306	4.68031	6.53709	7.47118	3.59674	3.39599	3.11713	3.50979
AJAP1	0	0.018255	0	0	0.003542	0	0	0.033939	0	0	0	0
AJM1	2.08437	1.1732	3.16963	5.08293	2.47872	2.28661	0.90035	0.70948	1.70809	2.31934	2.92792	1.54495
AJUBA	73.4982	74.809	62.6562	80.1251	86.3047	68.7344	91.3726	95.2041	56.1853	100.238	162.53	110.927
AK1	14.5772	7.68305	9.58562	8.13818	10.23	10.1936	18.547	20.6704	10.9734	6.57299	6.05172	10.4131
AK2	93.5474	75.8754	111.235	86.0967	114.538	94.3866	53.2433	63.9515	83.3179	92.9782	73.9997	77.3912
AK3	21.727	17.0699	20.6707	27.0515	30.5233	23.3135	15.3069	13.5786	34.139	11.1543	32.3176	12.9446
AK4	55.2108	51.8552	40.2374	48.5354	42.9201	59.972	50.1179	53.6532	23.5311	29.9939	74.673	36.1246
AK4P3	0.529488	0.672229	0.347777	0.628644	0.362547	0.413276	0.596667	0.770476	0.338992	0.352153	0.669312	0.481784
AK5	0	0	0	0	0	0	0	0.0361	0	0	0	0
AK6	9.58453	12.2308	9.18169	6.29246	8.33777	13.1166	15.8713	16.2445	3.54359	10.7158	2.20196	6.20926
AK7	0.370012	1.18347	0.722127	1.03494	0.354087	0.479176	0.827312	0.458289	0.788617	0.282964	0.250292	0.272532
AK8	0.066783	0.115823	0.448544	0.64695	0.237455	0	0.098933	0.161386	0	0	0.494257	0
AK9	2.44014	1.0093	6.55648	7.19359	3.38888	4.69679	0.979046	2.15664	3.07595	2.13947	5.02772	3.06023
AKAIN1	0.01308	0	0.117379	0.025961	0	0	0.047596	0.113306	0	0	0.168778	0
AKAP1	93.6909	45.5191	71.6943	95.8781	110.373	88.4509	42.3492	42.3617	29.0754	40.3412	60.1287	28.5333
AKAP10	14.0912	19.5427	26.3841	21.237	20.276	13.1218	22.2721	26.608	24.8303	15.5757	16.7529	18.0272
AKAP11	24.5989	16.7601	27.5456	23.0342	21.4812	25.6234	17.5137	25.5013	24.0615	28.2293	21.1806	15.7887
AKAP12	0.218146	1.46615	0.065268	0.13662	0.166609	0.176089	0.954133	0.510437	0.870927	0.24082	0.107177	0.303178
AKAP13	17.9114	30.417	14.5183	24.5682	20.5967	19.0231	21.9838	25.7234	20.0167	17.5964	24.5485	17.8603
AKAP14	0.051896	0.135626	0	0	0	0.554374	0	0	0	0	0	0
AKAP17A	23.7305	30.7141	28.1116	26.5099	29.5308	25.2496	32.7179	30.4856	33.1857	26.8909	37.8683	27.3079
AKAP3	0.1259	0.239957	0.45664	0.683329	0.506247	0.150421	0.301161	0.298285	0.08403	0.059004	0.222165	0.052215
AKAP4	0	0	0	0	0	0	0	0	0	0	0	0
AKAP5	4.55543	10.7538	6.51968	6.8192	9.82862	6.25066	11.3102	15.3202	5.22454	36.2976	14.3208	11.2486
AKAP6	0.602882	0.631573	0.557943	0.902468	1.48832	0.483458	0.805541	1.55033	2.82198	1.60025	3.1023	2.05122
AKAP7	11.187	3.44252	7.77547	12.6349	9.4227	5.2659	2.47009	1.54384	2.6262	2.30314	3.81117	1.59667
AKAP8	16.2897	10.6657	14.7824	9.09983	12.4976	16.3	11.8694	16.8747	7.67828	9.38945	11.7962	8.60924
AKAP8L	30.4148	36.2848	28.6226	24.966	30.184	34.6066	48.0855	45.4802	33.345	27.594	20.0777	38.9038
AKAP9	17.9635	21.9944	32.6469	17.5582	28.6473	34.0824	21.368	23.4859	23.2633	11.8373	26.8967	18.1863
AKIP1	11.9831	23.338	18.5459	8.80244	11.0165	15.2875	19.0829	20.5537	18.8816	17.1005	16.9109	17.3879
AKIRIN1	59.2532	49.764	35.9036	44.5945	38.815	44.5251	52.8452	57.5567	44.5335	33.936	36.3963	43.1014
AKIRIN2	30.8216	19.6162	37.2745	30.0596	32.6109	33.3605	26.7194	32.2846	31.4824	41.344	31.4043	34.4625
AKNA	10.2081	20.1452	9.87437	11.2479	9.12088	9.00323	22.5815	20.2234	6.29618	4.97772	5.18469	10.0562
AKNAD1	0.021704	0	0	0	0	0	0	0	0	0.017506	0	0
AKR1A1	46.2609	35.9914	39.31	49.1004	41.7143	52.131	20.9466	17.9374	25.0215	23.7159	51.3706	28.1064
AKR1B1	37.5284	21.9887	20.6924	25.2301	27.2512	39.7816	33.5952	47.6217	52.0274	41.0866	29.1627	37.1124
AKR1B10	0.97517	0.125243	0.108963	0.138545	0.209374	4.47248	0.480709	0.260814	1.55847	3.06711	4.54176	1.05933
AKR1B15	0.054048	0.04799	0	0.088978	0	0.185062	0.054495	0.132722	0.081994	0.317332	0	0.041149
AKR1C1	3.75565	2.49951	8.42828	6.25238	6.9874	3.32982	6.58178	11.8433	4.70109	0.841373	10.5726	2.95644
AKR1C2	13.9726	10.982	31.1375	21.579	27.6825	11.7934	34.2511	62.236	31.1251	17.327	45.6071	38.1527
AKR1C3	43.5332	50.2758	167.836	214.751	47.4123	51.7959	114.203	137.809	214.074	187.388	522.295	483.154
AKR1C4	0.03777	0.121016	0	0.075436	0.043725	0.158303	0.229571	0.223787	0.269225	0.293683	1.0196	5.61344
AKR1C8	0	0	0	0.126372	0	0	0.155484	0	0	0	0.066445	0
AKR1D1	0.670987	0.387158	0.681229	1.75151	0.775106	1.22832	0.487507	1.23321	1.97335	39.054	2.15587	0.57591
AKR1E2	16.7197	21.1257	13.2693	15.5262	15.6813	15.4826	13.5415	22.1906	19.4993	12.6884	13.8352	17.614
AKR7A2	34.8306	23.8021	58.7393	39.9014	41.116	45.3851	22.6485	32.7794	34.6427	29.3194	44.6894	30.179
AKR7A3	2.20964	2.00898	5.70823	4.35003	2.35049	4.10564	0.662914	0.984485	3.97236	0.490759	6.19992	4.69388
AKT1	67.3093	64.5695	55.5175	65.7287	66.9014	74.3397	61.6493	53.5218	76.5948	92.3923	60.8915	77.1593
AKT1S1	66.2812	40.5756	41.4773	42.5953	52.2278	76.5139	46.4642	67.1698	48.1669	43.987	28.5203	31.814
AKT2	11.6296	9.95797	8.66736	10.6819	8.89285	13.7958	21.3911	12.6696	9.63827	7.7498	4.46236	8.42211
AKT3	0.119765	0.243481	0	0.263605	0.585494	0.427273	0.536779	0.374524	13.5365	5.38266	1.81096	0.881607
AKTIP	17.6304	27.8644	27.1395	19.3344	19.215	22.2291	40.3614	59.7979	35.8222	22.0785	22.6147	33.5204
ALAD	17.252	25.1363	20.6357	24.343	19.281	18.54	23.1271	20.6063	17.6076	14.484	24.0875	30.5119
ALAS1	46.9569	46.7737	65.8845	39.8228	45.6966	41.0669	55.7908	82.0458	44.863	34.7243	51.4886	74.5034
ALAS2	0	0	0	0	0	0	0	0	0	0	0	0
ALB	23.3557	2.47379	11.392	139.585	78.8802	35.9182	27.7236	1.6607	0.622743	0	62.6699	0
ALCAM	0.422782	0.138046	0.303482	0.247914	0.87178	0.303478	0.025058	0	12.3884	8.92821	0.482206	0.166509
ALDH16A1	21.5729	11.8767	11.3645	12.862	17.8199	20.195	7.53616	9.53885	15.9476	25.1078	10.4201	10.773
ALDH18A1	156.562	137.007	169.315	165.982	94.5326	179.545	124.211	94.9599	64.5999	63.5254	123.494	67.4074
ALDH1A1	58.6815	173.316	206.457	184.75	331.478	56.6524	96.5278	41.6226	110.036	67.8473	149.415	196.321
ALDH1A2	0	0	0	0	0	0	0.035867	0	0.047229	0.140525	0.60344	0
ALDH1A3	0.572707	8.73279	1.48947	0.076839	0.280958	1.66889	4.56489	3.72804	12.078	14.2213	1.20386	31.9608
ALDH1B1	75.641	75.8183	51.1273	62.9324	41.5942	67.8147	68.9882	37.3059	56.0396	119.074	41.1985	142.494
ALDH1L1	0	0.148759	1.10777	3.24117	10.3262	0	0.01777	0.0187	3.29915	0.283101	12.2382	9.96656
ALDH1L2	3.09601	7.45633	1.88853	1.0471	1.04224	1.2187	9.58557	6.94643	9.19892	8.35357	1.93839	5.67928
ALDH2	63.5173	42.4283	48.1007	39.6597	33.3999	51.5509	37.7622	33.3224	36.2887	55.8693	64.0745	41.9615
ALDH3A1	1.58431	1.24725	1.58314	0.355051	0.107971	2.64394	1.50339	3.6177	5.09576	2.66565	1.74935	11.3968
ALDH3A2	39.2268	24.7049	48.7914	34.2658	35.553	34.0821	30.6282	33.6264	47.77	31.5746	24.0957	34.6338
ALDH3B1	1.14114	11.066	13.4759	4.035	8.39621	1.97318	2.79724	3.13589	20.6815	9.1569	18.1707	9.29599
ALDH3B2	0.171642	0.951112	0.150649	0.048377	0.110046	0.104027	0.374556	0.445154	30.9202	0.752305	0.960598	1.28148
ALDH4A1	5.42407	6.46773	9.07288	6.17195	4.56262	7.42601	5.50328	7.42505	10.46	13.1058	14.1837	7.72226
ALDH5A1	33.9453	44.0239	55.7406	38.6026	37.169	44.9216	31.0634	23.8677	24.9462	17.9095	27.9497	18.3279
ALDH6A1	16.6173	17.9071	28.8065	45.9545	23.9694	21.3685	22.0309	16.5693	13.3337	8.72223	33.5291	17.6999
ALDH7A1	88.0579	71.7803	101.337	85.627	60.3626	98.9916	61.3346	63.5632	78.9654	78.7653	97.233	41.0908
ALDH8A1	0.200814	0.153631	0.020679	0.312555	0.14846	0.167546	0.333418	0.121189	0.138197	0.067923	0.459313	0.047175
ALDH9A1	27.6222	27.6014	45.779	33.995	29.5894	29.0484	22.3828	19.0257	30.6252	28.2296	29.7497	35.0011
ALDOA	619.346	539.011	594.059	462.61	531.716	641.687	509.626	508.295	675.865	537.016	302.522	486.224
ALDOB	0.340191	0.113102	2.74135	4.81616	2.19343	1.13192	0	0	0	0.026362	8.83556	0
ALDOC	23.1943	40.8541	39.8462	20.23	5.43517	18.8786	19.9752	13.3806	19.9104	13.2447	14.9299	11.5437
ALG1	20.9116	7.06605	26.5829	27.9094	23.2869	26.5131	19.5267	20.2671	10.1478	10.3289	21.4708	9.86916
ALG10	9.13913	8.62464	5.49878	9.58137	8.76628	6.93541	6.63306	6.61556	9.05291	10.0789	11.0941	7.95567
ALG10B	3.43418	5.6075	2.3283	4.47239	5.2488	4.63891	3.75397	2.14306	5.97665	4.4916	7.61049	5.19016
ALG11	15.9799	7.92486	9.48585	17.0292	15.4603	11.4395	7.35592	9.33722	11.8147	15.3383	15.6158	9.45297
ALG12	7.5078	8.90536	10.9158	9.34486	14.0674	12.4088	10.0597	10.3034	9.20055	9.23459	11.5034	8.385
ALG13	17.8806	17.6628	15.3487	13.5932	25.0132	24.6694	11.1622	18.236	14.3884	12.8012	13.6035	11.9989
ALG14	1.13787	0.57159	0.933929	0.861392	1.27758	1.04543	0.60987	0.606627	0.378148	0.567282	0.712351	0.377583
ALG1L2	0	0.072868	0	0	0	0	0	0	0	0	0	0
ALG2	45.1185	31.7463	27.7607	41.3184	24.4978	43.7435	42.1961	30.9479	21.0533	19.1815	32.3799	29.9762
ALG3	50.8762	29.225	43.0742	40.161	61.7127	50.3364	39.7935	40.0581	33.7029	29.5347	33.2863	36.1074
ALG5	44.8844	19.5548	39.0759	35.6241	40.2495	50.5949	19.0882	20.1842	18.6023	33.8765	28.3162	21.869
ALG6	1.19707	0.625369	0.549355	0.907094	1.32685	0.916797	0.551164	0.611645	0.807365	0.834206	1.50128	0.63115
ALG8	120.828	80.9972	121.97	105.829	105.495	133.067	88.862	92.2602	126.158	72.2146	70.2256	68.6519
ALG9	25.1263	20.6802	31.4791	32.8634	24.9922	34.8373	25.6434	22.23	30.5136	34.4093	30.2873	22.6045
ALK	0	0	0	0	0	0	0.020444	0.058376	0	0.032039	0	0
ALKAL1	0	0	0	0	0	0	0.135414	0	0.040537	0.039834	3.37545	0.299366
ALKAL2	0	0	0	0	0	0	0	0	0	0	0	0
ALKBH1	6.81705	5.36943	4.66676	5.84645	6.34688	7.07287	7.89029	8.00314	6.09404	6.67892	3.52488	5.30928
ALKBH2	39.8066	24.1636	15.6612	14.2732	21.3716	28.2023	23.0338	28.3082	17.9611	27.4091	18.5315	20.4756
ALKBH3	13.7587	13.6091	13.462	9.93382	11.0172	13.1876	11.4412	11.1301	9.9964	8.76002	11.7196	10.8169
ALKBH4	6.29716	4.28512	7.38828	5.67322	5.81695	11.1252	6.15817	6.24197	6.47239	4.7928	4.55467	5.0317
ALKBH5	74.405	78.8439	97.9243	73.969	77.1019	80.8967	91.4197	99.0838	81.8764	78.134	43.2977	75.5202
ALKBH6	8.94804	8.69985	11.6551	8.71047	9.90047	12.2527	3.81889	7.87697	7.48103	9.79121	9.83295	8.50233
ALKBH7	39.6606	34.3687	48.9317	35.8126	46.1006	53.1621	33.3918	25.9773	36.5019	37.4379	31.3312	33.8576
ALKBH8	12.4501	7.47874	8.66283	9.25843	10.3511	9.54395	6.6303	9.26005	8.03412	6.83751	7.10057	6.67286
ALLC	0	0	0	0	0	0	0.036649	0.059622	0.030569	0	0.259875	0
ALMS1	6.22016	5.41064	5.75443	6.84842	4.36325	5.13509	4.47602	6.79036	5.31544	8.6453	7.28968	5.04033
ALOX12	0	0	0	0	0	0	0	0	0	0	0	0
ALOX12B	0	0	0	0.100864	0	0	0	0	0	0.016006	0	0
ALOX15	0.180302	0.159525	0	0.536141	0.702892	0.077634	0.184133	0.222229	0.120119	0.133482	0.10726	0.123647
ALOX15B	0	0	0	0	0.096326	0	0	0.015405	0	0	0.13117	0
ALOX5	0	0	0	0	0	0	0	0	0	0	0	0
ALOX5AP	0.61512	0.300135	0.928272	1.66531	2.62793	0.117517	0.408233	0.275768	0	0.619862	0.080749	0
ALOXE3	0.112242	0.088128	0.119736	0.06164	0.058838	0.102587	0.121008	0.123333	0.130871	0.12455	0.150217	0.057085
ALPG	1.79004	18.2085	3.2258	0.214928	3.70406	3.31596	6.2508	41.3576	4.56176	1.5047	0.858226	1.83294
ALPI	3.85608	13.7141	9.52876	3.41708	9.55664	5.52423	4.42039	7.09473	0.575557	8.62396	2.88584	0.312968
ALPK1	0	2.10869	2.23363	2.48515	6.03649	0.518932	0.622454	0.152112	2.16958	1.25063	2.81616	1.51273
ALPK2	1.56453	5.41003	4.02041	1.24635	1.26585	3.84495	4.93186	6.9872	10.3686	36.9553	27.3933	4.11517
ALPK3	0.327758	0.530558	0.099804	0.114886	0.473226	0.26059	0.330456	0.661473	0.787855	0.315713	0.458124	0.158532
ALPL	0.128326	0.300027	0	0.063675	0	0.100441	0.350283	0.335374	0.177484	0.206188	0.157646	0
ALPP	0.758649	8.99664	5.45792	0.30217	3.22173	3.11338	6.90444	34.395	16.682	5.73621	1.14931	18.7664
ALS2	5.71359	11.5546	5.96774	8.73315	12.0792	6.4082	12.6275	16.0548	12.2656	6.21729	13.2329	10.3043
ALS2CL	0.604703	2.18053	2.00775	1.66242	1.34689	1.39193	0.944993	1.28962	5.25365	3.51641	2.97402	2.10057
ALX1	0	0	0	0	0	0	0.080363	0.032672	0	0	0	0
ALX3	0.041046	0	0	0	0	0	0.025907	0	0	0	0	0
ALX4	0	0.014391	0.006975	0.02692	0.007627	0	0.008222	0.006709	0.013582	0	0	0.017645
ALYREF	261.044	157.917	126.908	167.34	162.574	265.593	188.568	191.381	112.549	178.913	114.499	178.709
AMACR	182.803	32.7369	85.5532	119.353	133.203	178.555	65.7638	57.8745	21.2002	14.1419	81.1642	9.12694
AMBN	0.228313	0	0	0	0	0.119419	0	0	0	0.061708	0	0.024948
AMBP	1.64395	1.40757	0.945741	9.23541	3.05278	1.73021	2.80608	0.386643	0.130583	0.243755	2.28002	0.463301
AMBRA1	20.3913	27.6058	20.8723	18.8166	20.8838	21.0305	33.8246	27.565	27.2202	18.7403	29.2733	22.259
AMD1	75.9469	56.994	59.1524	67.5733	57.1017	61.4726	70.3091	84.0909	50.5328	58.9903	53.2566	62.6249
AMDHD1	0.092467	0.059024	0	0	0.787898	0	0	0	0	0	0.271044	0
AMDHD2	5.34169	5.3662	11.3745	10.1293	11.397	6.83521	4.75429	7.48108	5.04241	4.00007	11.7982	5.40825
AMELX	0	0	0	0	0	0	0	0.12435	0	0	0.100858	0.06175
AMELY	0	0	0	0	0	0	0	0	0	0	0	0
AMER1	7.89566	3.93302	3.71298	5.20858	3.9731	8.61628	4.07567	3.97271	5.12633	10.8005	9.87929	6.72145
AMER2	0	0	0	0	0	0	0	0.007528	0.003803	0	0	0
AMER3	1.90712	0.013219	4.73688	2.12706	0.868294	1.82343	0.0982	0.166438	0.201238	0.17192	3.40234	0.059428
AMFR	41.6181	64.2358	57.4657	44.3167	40.3175	47.7291	62.0659	66.5564	62.1443	50.6894	46.7769	90.2857
AMH	2.2143	0.743407	1.56009	3.9439	2.0511	3.47573	0.477542	0.833098	1.12554	0.648009	1.97103	1.20647
AMHR2	0	0.163602	0.180054	0.234959	0.563253	0	0	0.162455	0.023832	0.041231	0.02979	0.036259
AMIGO1	0.661474	0.34047	0.555222	0.985038	0.256605	0.459548	0.537115	0.48185	0.434111	0.329819	0.629566	0.336371
AMIGO2	0.342149	0.626952	2.50666	5.01138	7.96028	0.310208	3.17203	1.77987	0.479694	0.447118	3.93227	0.086151
AMIGO3	0	0	0.223527	0	0.273924	0.470937	0.264082	0.062385	0.103296	0.165503	0	0.066625
AMMECR1	13.1093	7.49058	12.7434	7.75381	10.5958	13.0627	11.7847	16.8356	8.31324	8.07869	5.93436	8.00467
AMMECR1L	14.116	11.4233	11.0662	11.9663	10.3056	12.4806	18.1379	18.219	15.6272	9.48404	10.5356	10.0491
AMN	11.985	10.8042	14.1505	32.5261	18.9218	17.0858	6.67618	6.54453	9.66547	11.8875	52.998	4.97582
AMN1	3.46296	4.86077	6.62409	3.73312	3.46742	8.68963	5.5448	4.89419	6.11077	4.47044	6.53732	6.80636
AMOT	24.474	22.0028	29.7036	19.3787	47.0272	29.7423	21.6808	24.3635	44.5087	24.277	14.5821	17.451
AMOTL1	45.6322	77.9992	81.3938	61.091	76.1205	37.3637	47.6881	63.4132	91.7808	95.0605	51.2622	101.049
AMOTL2	52.576	149.098	108.818	66.6185	105.722	70.9124	121.503	120.616	110.234	114.175	199.534	219.223
AMPD1	0	0	0	0	0	0	0	0	0	0	0	0
AMPD2	6.37004	6.49093	9.6199	4.29618	5.64064	9.13764	4.83951	5.25	7.08024	3.64594	5.15892	3.69627
AMPD3	4.88157	9.28284	12.1027	3.61654	2.20685	8.17765	14.517	9.11716	9.69138	5.44934	5.11637	3.90356
AMPH	0	0	0	0	0	0.013273	0	0.012584	0.012779	0	0	0
AMT	0	0	0.077064	1.16682	0.801033	0.204147	0	0.505688	0.116949	0	0.074284	0
AMTN	0	0	0	0	0	0	0	0.065697	0	0	0	0
AMY1A	0	0	0	0	0	0	0	0	0	0	0	0
AMY1B	0	0	0	0	0	0	0	0	0	0	0	0
AMY1C	0	0	0	0	0	0	0	0	0	0	0	0
AMY2A	0	0	0	0	0	0	0	0	0	0	0	0
AMY2B	0	0.057701	0	0	0	0	0	0	0	0.080705	0	0
AMZ1	0.057922	0.004724	0	0.013262	0.010011	0.01856	0.054716	0.013223	0.013367	0	0.025421	0.00386
AMZ2	25.5333	24.5315	35.5753	35.3766	37.0993	29.8976	33.8628	30.8148	30.4473	32.0875	18.4812	24.8376
ANAPC1	34.715	34.0277	36.7053	39.1111	38.1982	38.6877	39.9353	35.916	28.7441	22.6281	26.6944	28.7643
ANAPC10	7.98103	7.82304	8.21212	9.24263	7.30191	7.40168	11.3584	7.92121	9.50204	6.36685	5.77054	8.15891
ANAPC11	102.334	102.223	69.0649	91.5867	108.973	126.1	96.8733	91.8489	94.1626	110.728	56.6022	105.642
ANAPC13	46.4117	52.0108	41.6386	40.387	43.1299	50.9415	65.8913	62.8551	32.0118	24.1387	33.1159	41.3982
ANAPC15	60.1444	50.1827	67.1673	60.251	66.912	57.9857	46.4147	64.9524	34.7113	46.4276	46.643	49.5932
ANAPC16	20.4125	14.2012	18.3703	16.5909	11.9159	18.4425	16.0658	23.5936	14.6377	8.72281	16.7006	17.4815
ANAPC2	13.7678	14.6982	15.5163	24.8159	15.1002	14.3673	15.4259	13.5035	12.5775	10.4635	11.6233	16.3318
ANAPC4	9.26459	7.1011	8.51346	9.47906	8.47581	11.8335	8.35956	7.03708	5.71526	6.89644	15.4578	10.7595
ANAPC5	63.6918	41.0385	35.0917	35.363	41.4359	55.742	43.3235	52.0782	38.2308	41.8993	56.7299	49.7218
ANAPC7	43.0228	25.817	21.276	21.6573	24.359	46.4755	26.5659	30.5104	26.8785	33.9057	30.3708	31.0674
ANG	22.1076	18.3939	28.4831	42.1482	30.6334	42.6424	15.289	9.67978	13.2578	4.53726	41.0716	10.8048
ANGEL1	7.96686	4.97617	4.94535	8.37089	7.97772	8.49577	5.8545	7.45551	6.42774	4.22096	8.52557	4.57362
ANGEL2	8.56963	3.73062	8.20794	8.3039	6.84957	9.32898	4.88725	7.2801	5.32146	5.76283	7.82709	3.94776
ANGPT1	1.50928	0.561291	0.146527	0.035101	0.255165	0.620014	1.24558	0.703298	0	0	0.053477	0.008073
ANGPT2	0.055347	0.138717	0	0.014679	0	0.138177	2.27289	0.212411	0	0	0	0.011743
ANGPT4	0.016689	0	0	0	0	0.008697	0	0	0.008361	0	0	0
ANGPTL1	0	0	0	0	0	0.02338	0	0.053195	0	0	0.025669	0.015616
ANGPTL2	0.015777	0.016775	0.023789	0	0.035611	0.012051	0.126139	0.045717	0	0	0	0.013726
ANGPTL3	0.2337	0.029218	0.113239	0.926402	0.031004	0.573634	0.439582	0.394593	0	0	0.530889	0.035854
ANGPTL4	0.174224	0.729156	0.369694	0.64593	0	0.241872	0.815829	0.492337	1.33388	0.311106	0.523356	1.20406
ANGPTL5	0	0.018382	0	0.017152	0	0.054121	0	0	0.817652	0	0	0
ANGPTL6	0.118469	0.028956	0.108936	0.188118	0.52976	0.099037	0.115043	0.187851	0.119618	0.211629	0.305592	0.062014
ANGPTL7	0	0.019694	0	0	0	0	0.044924	0	0	0	0	0.048362
ANGPTL8	0	0	0	0	0	0	0	0	0	0	0	0
ANHX	0	0	0	0	0	0	0	0	0	0	0	0
ANK1	0.082387	0.144976	0.132111	0.248337	0.238257	0.484441	0.107151	0.403361	0.764946	0	0.194197	0.032336
ANK2	4.11682	7.11417	9.33964	3.36444	13.3079	5.00274	2.79514	3.04337	11.6265	11.7898	20.2034	5.80152
ANK3	22.4217	21.4633	53.7327	39.5756	32.0937	28.8349	20.93	26.2685	33.3487	14.7241	57.1594	26.4909
ANKAR	0.357422	0.046039	0.160425	0.164308	0.312089	0.429549	0.164231	0.122469	0.217311	0.242837	0.558803	0.139999
ANKDD1A	0	0.214386	0	0.319913	0	0	0.153849	0.060024	0	0	0.256575	0.173698
ANKDD1B	0.171831	0.065648	0.566034	0.270215	0.141142	0.125201	0	0.097377	0.043035	0	0	0
ANKEF1	1.19504	1.27362	1.85762	2.13746	2.97641	1.35415	0.69097	0.50573	0.899566	0.921291	0.863384	1.17914
ANKFN1	0.016833	0.073996	0.03529	0	0.115262	0.070277	0.351362	0.602003	0	0.424804	0.024084	0.0586
ANKFY1	9.39125	10.0635	17.892	9.7752	9.51721	12.0159	10.1292	10.3702	12.9096	16.8029	13.0842	13.5529
ANKH	3.81627	3.10451	5.04329	5.05151	6.14069	1.91592	0.582794	0.211206	6.11385	3.3234	4.18835	3.32437
ANKHD1	34.1549	54.3691	43.0593	32.4386	31.2377	35.9447	41.8977	47.4338	44.9445	41.0166	34.6215	38.6556
ANKHD1-EIF4EBP3	16.9109	7.76464	16.8242	15.6479	11.6917	18.6324	10.9663	16.8911	9.26251	16.1525	19.1099	13.4435
ANKIB1	16.0887	19.2344	21.2723	13.8311	13.2669	24.8813	19.458	18.599	21.1988	10.1162	15.9557	16.8028
ANKK1	0.095549	0.474729	0.705358	0.110626	0.197699	0.382236	0.135237	0.047236	0.208262	0.236179	0.751727	0.069276
ANKLE1	15.0779	6.70449	11.4068	8.66946	7.24653	13.4913	8.61247	6.2722	4.88774	4.85229	5.37744	6.98803
ANKLE2	34.2856	24.2292	22.8138	21.9731	24.3063	40.0014	28.8083	28.2396	30.3217	40.0302	36.3888	33.5359
ANKMY1	2.34479	1.47484	3.34463	2.62453	3.54875	2.30435	1.82598	2.34683	2.40427	2.68926	4.37696	4.47149
ANKMY2	23.1195	23.2991	23.1118	24.4368	22.3157	29.4826	21.5139	24.6765	18.8857	16.1822	22.4732	27.6275
ANKRA2	2.07715	3.5783	3.79559	4.741	4.54844	2.66497	2.08436	1.74317	4.14717	2.04113	3.99488	1.44213
ANKRD1	103.716	589.77	197.657	31.6766	31.0994	81.0505	672.104	493.373	10.2294	0.303938	4.52405	1.41848
ANKRD10	42.1032	36.3948	28.5197	44.8956	48.8167	34.0143	24.6263	28.5213	27.7956	32.1543	49.8953	21.336
ANKRD11	76.6422	78.7629	86.0079	76.4789	69.6552	78.4304	90.5724	122.107	80.8924	56.1321	87.6678	89.5874
ANKRD12	10.3788	8.51112	14.4244	12.5414	10.5042	12.9278	12.2947	11.7151	10.6482	9.90746	16.6823	9.92676
ANKRD13A	16.5079	21.9889	20.5355	12.0775	16.8839	21.4885	22.0133	27.8894	17.8514	15.6036	24.6085	32.436
ANKRD13B	3.06507	0	2.96045	1.88523	1.52516	3.73709	2.83372	1.17704	2.98359	2.24687	0	2.49887
ANKRD13C	6.52109	5.41622	7.10486	6.79717	6.96325	7.46983	6.38119	8.04511	7.17157	5.19238	6.73054	6.27444
ANKRD13D	4.80575	0	6.47891	3.20331	2.72423	7.98472	7.38042	5.22081	8.05365	8.87712	5.76559	6.18874
ANKRD16	12.361	6.17482	7.4606	7.84346	4.50648	11.6576	5.09513	6.60173	5.42715	4.07578	7.98098	3.92654
ANKRD17	33.4403	36.0429	32.5676	40.0455	37.6035	32.1919	37.837	31.5515	30.7872	24.4402	30.6876	33.5852
ANKRD18A	0.034574	0.035147	0.155844	0.14037	0.044186	0.054348	0.109062	0.063703	1.94375	3.31915	1.20726	4.92307
ANKRD18B	2.65396	3.33666	1.93686	3.21439	1.23344	2.59969	1.70841	0.539663	1.58203	1.83228	1.90596	1.94217
ANKRD2	0.042926	0.371035	0	0.075858	0.272192	0.444319	0.197759	0.088862	0.099072	0.129	0.110895	2.01663
ANKRD20A1	0	0	0	0	0.013686	0	0	0	0	0.049415	0.152221	0
ANKRD22	0.05123	0.024752	0	0.020335	0.389369	0	0	0.010134	0	0	0	0
ANKRD23	0.52471	0.763702	1.01966	0.545545	0.542706	0.407471	0.284384	0.966537	1.17128	0.534739	0.381762	1.02914
ANKRD24	0.061814	0.360988	0.3062	0.438561	0.604859	0.191221	0	0.236226	0.134334	0.050793	0.383998	0.022111
ANKRD26	8.66894	6.17844	11.6957	12.7224	4.31412	11.0777	6.73878	9.22944	6.16983	3.89518	7.32173	6.18995
ANKRD27	24.5048	34.7614	32.3893	19.9074	24.0273	27.3732	33.7349	29.7762	44.1369	36.938	26.9188	40.1384
ANKRD28	9.01768	11.4574	10.5016	9.90408	7.06862	8.68748	7.55079	8.75579	10.7945	8.39701	9.36315	14.3413
ANKRD29	3.06242	5.76779	4.89473	1.50174	2.26102	3.29032	4.54917	4.17286	7.87052	8.99605	8.56965	4.11622
ANKRD30A	0.007775	0	0	0	0.018898	0	0	0	0.008414	0	0	0
ANKRD30B	0	0	0	0	0	0	0	0	0.086775	0	0.012364	0
ANKRD30BL	0	0	0	0	0	0	0	0	0	0	0	0
ANKRD31	0.737496	0.546097	0.535726	0.888307	0.77388	0.557747	0.931792	1.32285	0.885068	0.496308	1.11253	0.165247
ANKRD33	0	0	0	0	0	0	0.032676	0.078879	0	0	0	0
ANKRD33B	5.75221	23.3276	7.45724	5.63612	6.26166	9.72566	22.5785	27.7303	8.68572	6.09058	12.7493	6.05067
ANKRD34A	0.055002	0.210282	0.203781	0.207411	0.198265	0.118323	0.053362	0.130556	0.320094	0.184461	0.188607	0.066908
ANKRD34B	0.031852	0.011274	0	0.115898	0.023916	0.06642	0.012876	0.052505	3.17498	0.612768	0.182022	0.165961
ANKRD34C	0	0	0	0	0.055621	0	0	0.020966	0.014149	0.01391	0.151265	0.04289
ANKRD35	0.155447	0.192686	0.538033	0.176742	0.08021	0.272186	0.258989	0.225438	0.520457	0.749632	0.333303	0.397655
ANKRD36	0	0	0	0	0	0	0	0	0	0	0	0
ANKRD36B	0	0	0	0	0	0	0	0	0	0	0	0
ANKRD36C	5.05577	4.98613	7.61388	11.0448	7.41788	3.32192	3.96526	5.92244	5.0286	3.44509	12.3359	4.47758
ANKRD37	2.80776	6.7513	2.59718	1.72967	0.324694	1.92108	2.03	2.28881	3.53073	1.48062	5.03274	2.06385
ANKRD39	12.3599	14.6108	19.2651	13.7948	14.1748	14.2403	16.4354	20.9883	18.2686	9.08386	9.31671	10.8865
ANKRD40	64.8485	75.5368	47.6648	79.6064	81.582	53.0682	86.8159	97.5519	89.8449	54.4738	31.8143	64.7796
ANKRD40CL	12.4119	13.5036	58.0287	16.1995	24.3814	9.5964	20.8552	17.0631	4.88098	12.1718	4.13609	7.66228
ANKRD42	8.7519	8.90434	8.70643	5.72874	5.20495	7.7576	8.49915	9.90897	9.18077	4.69317	6.33205	3.11889
ANKRD44	0.015792	0.21417	0.249044	0.098989	1.04336	0.126032	0.071398	0.032326	4.82341	0.901294	0.722827	0.297492
ANKRD45	0	0	0	0	0	0	0	0	0.091896	0.060223	0	0.014814
ANKRD46	8.35899	7.85984	10.695	10.2707	13.1629	7.98672	9.17032	11.6161	12.7156	11.8733	10.4684	11.0877
ANKRD49	17.4494	22.003	29.9119	26.1871	29.3139	22.1303	26.2757	31.1682	28.6083	25.9973	31.1626	17.5918
ANKRD50	5.90526	6.59954	8.29655	7.42135	6.38712	7.08274	5.81868	4.13082	8.67235	9.87661	14.9662	6.78671
ANKRD52	31.8833	30.0416	30.2608	19.5114	21.438	32.6945	25.6924	23.6365	39.5172	32.7498	18.8932	22.4235
ANKRD53	0	0.120496	0.077811	0.09641	0.195163	0.026617	0.061827	0.100647	0	0	0.208293	0
ANKRD54	13.1559	5.86687	8.25745	6.99473	8.78519	11.4958	7.31045	7.16903	9.27814	10.7472	9.31597	9.92693
ANKRD55	0.166877	0.535868	0.146683	0.117064	0.241446	0.363487	0.280432	0.319848	0.251928	0.076943	0.040768	0
ANKRD6	0.173245	2.63716	4.09356	2.09492	7.84714	0.755496	8.68413	7.08351	1.0721	1.56765	6.94622	1.39098
ANKRD60	0	0	0	0	0	0	0	0.011557	0	0	0.0167	0
ANKRD61	0.091863	0.163359	0.094876	0.030391	0.034755	0.192217	0.074377	0.332733	0.246708	0.060982	0.043954	0.160687
ANKRD62	0	0	0	0	0	0.00861	0	0	0	0.032553	0	0
ANKRD63	0.116794	0.088539	0.188793	0.124178	0.244083	0.095642	0.101151	0.107278	0.150472	0.139722	0.131033	0.115819
ANKRD65	0.323721	0	0.107971	0.561861	0.119272	0.112835	0.063512	0.291898	0.127629	0	1.92298	0.075191
ANKRD66	0	0	0	0	0	0	0	0	0	0	0	0
ANKRD7	0	0	0	0	0	0	0.0837	0	0	0	0	0
ANKRD9	7.04603	6.02074	6.79353	7.9217	8.10724	10.2343	6.95383	4.4947	8.5267	7.03354	6.934	10.0977
ANKS1A	14.1361	18.8064	20.7541	15.3233	11.108	18.5518	19.7497	20.7202	20.2478	19.4643	17.4976	22.1719
ANKS1B	0.152459	0.01299	0.082961	0.007759	0.114569	0.02984	0.027002	0.062369	0.08092	0.290166	0.063279	0
ANKS3	1.51502	3.00031	2.62165	4.60431	2.51791	2.57995	2.08818	5.9763	1.05421	2.65263	1.29835	1.40587
ANKS4B	0	0	0	0	0	0	0	0	0	0	0	0
ANKS6	13.8633	6.01477	12.3133	15.4267	8.80047	13.9691	6.03405	3.07371	5.45986	2.36061	7.38319	2.0436
ANKUB1	0	0	0	0	0	0	0	0	0	0	0	0
ANKZF1	10.6405	12.6505	16.8081	14.4762	14.0536	9.5155	12.0632	11.9953	17.5437	8.00534	15.2253	11.7823
ANLN	57.5531	68.7708	54.9524	29.6532	39.913	80.1253	61.9742	55.4396	111.206	63.9989	34.5264	104.31
ANO1	0.048076	0.861564	0.645718	0.142768	0.153264	0.083367	0.913786	2.85968	2.53025	8.35022	0.91329	1.72835
ANO10	13.403	15.5211	22.3173	14.1485	9.23521	16.0152	17.1235	16.5093	15.0381	15.3925	15.0884	19.3428
ANO2	0.064842	0.057382	0.033365	0.042713	0.080028	0.078877	0.026212	0.095783	0.538393	0.085271	0.03088	0.065698
ANO3	0	0	0.018932	0.006484	0	0	0.015582	0.05082	0	0	0.009326	0
ANO4	0.023571	0.042917	0.10398	0.109844	0.159307	0	0.037907	0.041222	0	0	0.08661	0
ANO5	0	0	0	0	0.006757	0	0	0.011892	0	0	0	0
ANO6	58.0296	125.224	102.963	103.269	92.6315	94.0032	123.911	119.361	132.895	77.8309	130.444	130.74
ANO7	0.358639	0.222968	0.310523	0.461581	0.408982	0.201468	0.215554	0.101513	0.211998	0.151065	0.398474	0.229455
ANO8	5.61884	6.47288	6.58388	6.05028	4.91386	7.12723	4.36719	5.36997	4.36876	5.06793	5.6655	4.89382
ANO9	6.53571	12.2098	15.0319	15.7146	10.4949	8.54053	7.18674	7.52366	7.93786	7.49603	23.9863	10.2072
ANOS1	0.030903	0.098344	0.013244	0.091476	0.201532	0.019318	0.224784	0.316365	0.030934	5.39089	0.377578	8.46141
ANP32A	125.948	81.134	60.5523	107.628	108.063	109.287	74.5788	74.2846	88.516	116.541	92.4956	86.6566
ANP32B	367.776	288.677	273.835	405.887	294.117	317.958	342.194	261.755	231.15	206.165	270.556	330.757
ANP32D	0	0	0	0	0	0	0	0	0	0.043406	0	0
ANP32E	34.4752	29.5227	24.7208	20.4024	20.7773	26.4855	25.8135	29.691	47.1011	58.1894	23.4928	53.9698
ANPEP	5.54612	4.60222	1.62966	13.6342	6.85315	7.86494	0.613698	0.338444	0.336488	1.04639	4.78325	0.516453
ANTKMT	6.69896	6.13926	8.58973	9.81803	6.50409	8.33132	4.90203	5.967	4.83452	4.36557	8.23995	3.27317
ANTXR1	0.006625	0.014057	0	0	0.037252	0.055223	0.040159	0.081129	0.43239	0	0	0.005745
ANTXR2	0.923093	0.10467	0.18141	0.840203	8.55656	0.323668	0.221714	0.290717	0.166961	1.52811	0.483468	0.149229
ANTXRL	0	0.019862	0	0.018527	0	0	0	0.018455	0	0	0	0
ANXA1	3.44649	23.2075	7.01231	0.904373	3.76967	5.27124	32.578	32.1482	23.2873	7.02409	0.563612	1.58756
ANXA10	0	0	0	0	0.136982	0	0	0.089433	0	0	0	0
ANXA11	104.351	99.3529	102.601	98.5982	61.697	134.701	93.0054	89.2478	84.2314	77.0447	88.6837	81.0254
ANXA13	40.1018	9.15228	50.7079	51.2065	71.0192	27.2381	0.561299	0.079987	0.163748	0.118718	16.9664	0
ANXA2	608.992	1082.59	472.447	518.13	609.268	727.514	790.649	810.794	1055.23	1947.02	865.87	921.254
ANXA2R	2.36237	4.85904	4.68878	4.06159	2.03294	3.17805	1.9727	2.68279	1.6805	0.952409	2.25042	0.449143
ANXA3	122.278	288.877	309.201	171.318	198.969	171.272	343.77	270.913	195.972	228.784	193.703	153.617
ANXA4	32.192	27.0978	115.065	45.7296	84.2112	42.1106	23.8082	31.704	46.8491	56.6816	198.474	43.3733
ANXA5	169.407	283.661	249.273	188.322	181.987	204.336	310.046	231.99	213.944	214.475	247.465	207.622
ANXA6	22.3759	34.8355	48.9924	40.7995	16.9083	31.0203	50.3681	56.6519	82.0856	171.659	43.4322	21.47
ANXA7	34.0279	50.8417	51.0637	25.085	16.7687	32.6975	48.9005	60.5275	36.7518	30.9881	42.4046	38.1535
ANXA8	8.54729	46.8992	39.3231	13.4278	7.27703	17.413	27.9099	37.9822	48.9494	48.0932	82.959	117.196
ANXA8L1	1.57627	35.6274	17.0916	2.04514	1.46449	8.19756	5.38684	7.66315	47.5408	52.5007	105.233	132.902
ANXA9	20.9246	37.5284	54.1842	35.5686	54.5443	41.9749	19.8994	20.7976	35.5471	40.2577	134.648	23.0931
AOAH	0.089883	0	0.036149	0	0.02074	0.018311	0	0.01317	0	0	0	0
AOC1	7.76744	11.4317	2.43452	21.2378	8.09383	7.53416	7.58347	1.59347	32.4737	0.241405	6.65988	3.7131
AOC2	1.19512	1.31915	0.685553	1.14099	1.62332	0.9199	1.76821	3.70965	1.7948	1.04662	1.21161	1.5132
AOC3	0.445636	0.532516	0.09381	0.570449	0.984519	0.211214	0.645724	0.754585	0.286004	0.169789	0.626791	0.307372
AOPEP	8.67541	7.19155	7.4854	10.7375	6.09264	8.87884	9.84816	7.48296	10.1431	10.1531	18.759	14.9041
AOX1	0.333296	0.107865	0.186932	0.175686	0.798126	0.245541	0.025395	0.115023	0.041932	0.183028	0.018958	0.046566
AP1AR	8.85529	10.7196	7.81657	12.5336	14.6683	8.76891	8.4127	5.86014	7.70919	5.91505	11.6864	8.24626
AP1B1	66.6119	52.1078	40.9961	33.2234	48.7704	72.4156	57.7388	63.9232	61.4172	72.5794	42.7963	44.4382
AP1G1	64.9425	54.9126	92.9731	70.7978	59.9829	73.6231	71.2043	89.6989	57.8719	33.9161	66.8479	74.8139
AP1G2	12.8058	13.1015	16.642	23.4665	15.8436	16.9606	7.49912	10.9413	16.3432	22.413	26.5286	13.8456
AP1M1	82.4478	49.4355	109.404	55.7303	56.3899	109.651	38.6286	27.7136	23.7927	30.4537	33.0662	22.9709
AP1M2	79.6254	76.1521	132.926	57.6113	86.0486	115.662	73.8372	75.9064	70.3308	102.965	71.5447	84.6222
AP1S1	61.4093	51.1932	69.2173	38.6277	38.8617	89.5767	59.1542	49.2942	61.3653	36.2584	32.1065	50.4955
AP1S2	5.54188	3.77542	5.22053	2.49097	2.70328	5.88982	5.95552	6.97481	3.28688	3.52487	1.5775	0.957655
AP1S3	63.731	118.405	146.516	67.1854	53.0286	78.5539	164.446	141.09	80.6754	67.5216	94.3771	86.5386
AP2A1	50.8481	63.0785	47.5506	48.5243	59.2426	71.6025	65.1034	69.1375	76.1125	68.1641	35.7617	71.2245
AP2A2	0.468633	0.752387	0.580438	0.65429	0.947482	0.46883	0.527504	0.48384	0.524045	0.77133	0.760958	0.726883
AP2B1	85.6578	135.859	105.725	96.1065	82.861	99.8048	162.025	147.321	105.494	106.375	73.31	108.596
AP2M1	113.901	50.4767	112.325	93.0423	129.188	149.179	94.0094	98.9668	64.0941	75.3768	122.313	118.704
AP2S1	186.372	165.854	196.305	115.428	171.284	225.427	196.524	209.11	200.154	289.961	90.4572	182.476
AP3B1	48.5733	44.1843	52.9909	39.7765	33.8129	55.9209	53.3902	57.2499	43.9409	50.2103	41.9638	24.2939
AP3B2	0.03519	0.017126	0.012074	0.010584	0.011342	0.115301	0	0.227535	0.135764	0.129751	0.073	0.034981
AP3D1	74.8559	78.1702	78.7337	54.0444	75.0144	89.6464	77.7929	87.6613	100.826	78.8406	67.0158	66.9187
AP3M1	53.8887	52.3266	49.6214	50.0666	33.1268	55.3142	62.0038	71.591	47.3126	31.4727	38.6305	38.4251
AP3M2	8.73516	6.43368	6.59758	4.59273	6.40523	6.46906	7.40954	8.44031	8.11868	8.85145	5.5695	6.18389
AP3S1	79.0756	78.1633	76.917	62.8923	49.854	92.6408	95.5574	80.4376	67.1319	78.3482	55.3455	56.4699
AP3S2	13.8211	24.6704	15.9631	22.3633	17.5369	14.5933	22.9845	20.0182	18.7515	15.2829	21.9124	13.3009
AP4B1	0.951481	0.11185	1.67579	0.983605	0.476337	0.778905	0.37088	0.470592	0.526308	1.2695	0	0.95423
AP4E1	5.89649	7.94432	5.47219	3.96991	4.30829	7.18884	10.9586	14.4471	6.30987	7.22142	6.91049	6.0705
AP4M1	2.21385	2.29639	4.96857	3.00874	3.54618	5.57693	1.05486	4.59821	4.4908	2.95633	2.83681	1.90452
AP4S1	8.11439	5.40142	5.53509	10.7662	13.0456	9.1723	6.85567	9.62032	6.36991	9.08202	10.0396	7.14554
AP5B1	11.4301	14.6079	11.2866	7.11609	8.41948	13.3411	10.0269	9.4727	13.8024	12.1908	17.0591	11.1678
AP5M1	16.6635	5.0956	13.4363	15.4537	15.5339	18.2206	10.1024	11.1162	10.2139	14.341	17.4113	9.19646
AP5S1	9.62534	5.93048	12.4017	9.34858	10.6559	13.372	5.7876	7.84204	7.21463	5.34344	10.0124	7.54099
AP5Z1	1.68751	2.11613	1.79788	2.19449	2.4867	4.22885	1.87654	3.86194	1.90614	0.986591	2.9179	1.46819
APAF1	11.1542	12.9349	16.1262	12.0682	11.83	14.3092	11.5616	12.6233	13.3343	11.364	13.8756	9.09368
APBA1	0.04102	0.019763	0.060252	0.157004	0.192926	0.048839	0.115705	0.034785	0.112349	0	0.03345	0.057309
APBA2	0	0	0	0	0	0	0	0	0	0	0	0
APBA3	6.21915	7.40631	5.99534	3.96224	5.59295	6.96792	8.49413	8.90233	11.6659	8.7126	6.75641	8.04787
APBB1	9.19165	14.2288	29.2198	8.64105	20.9138	14.988	18.1325	22.7135	3.42328	7.43561	20.2407	7.77714
APBB1IP	0.036515	0.098241	0.095179	0	0.013717	0.080357	0.261575	0.231231	0.046461	0.030448	2.202	0.026795
APBB2	16.0089	26.6338	17.9591	30.0703	26.4178	17.5976	21.3915	13.2488	25.3775	19.0623	32.061	30.7829
APBB3	0.093587	0.097042	1.14266	0.797884	0.615288	0.257608	0.10731	0.494955	0	0.314779	0.371782	0.059659
APC	8.91742	7.48034	9.30348	9.289	7.43492	9.43484	8.02916	9.1193	7.94515	8.0516	12.1272	3.62972
APC2	1.82474	1.05773	2.60882	2.35342	2.90371	2.56567	1.09185	1.54609	0.734745	1.29779	2.46848	0.52202
APCDD1	0.145632	0.066273	0.021409	0.030968	0.156903	0.065072	0.124708	0.144038	6.17102	1.98733	0.139437	2.40598
APCDD1L	0	0	0	0	0	0	0	0	0	0	0	0
APCS	0	0	0	0	0	0	0	0	0	0	0	0
APEH	78.2811	54.6222	84.0554	65.1704	43.9496	94.1952	60.6385	63.1351	60.9766	47.3051	48.9858	59.0351
APELA	2.41847	8.94622	7.34843	4.19844	10.9379	3.36195	4.89492	7.08387	5.88216	4.458	40.0649	2.32281
APEX1	0	0	0	0	0	0	0	0	0	0	0	0
APEX2	10.8979	9.61292	12.2113	10.1261	9.96991	12.3435	9.04197	8.62627	11.3697	10.9098	7.37086	7.11859
APH1A	61.286	53.8248	74.9219	75.2183	74.1909	74.4043	53.1716	48.7576	74.2945	61.3646	63.7036	68.6066
APH1B	13.1721	13.6175	11.5979	18.9172	5.05145	15.9414	16.2727	14.7384	16.1838	8.92946	16.1041	9.04224
API5	71.5628	76.8519	81.9602	54.3169	48.2473	90.1199	82.3947	77.7891	88.3204	97.7211	70.0458	91.0508
APIP	16.5411	26.3257	16.8566	12.4541	10.4374	21.28	25.1765	18.5901	19.8248	22.8819	16.6954	27.9032
APLF	0.968243	1.03083	1.70684	2.14546	0.554397	1.11146	1.84485	1.08812	1.52121	1.58714	2.48646	0.406609
APLN	0.161109	0.131656	0.127575	0.245969	0.125709	0.077552	0.075154	0.024512	3.30994	15.6213	1.43484	1.34611
APLNR	0	0	0	0	0	0	0	0	0	0	0	0
APLP1	2.73461	8.15612	5.17237	1.67937	2.10984	6.5079	2.51435	4.87918	8.47225	13.6726	5.78986	5.44051
APLP2	882.178	2062.81	1118.65	950.989	724.956	1342.33	1771.5	1870.86	1838.52	1268.61	1074.67	1147.71
APMAP	75.9477	86.6976	78.6805	74.4158	74.9423	91.6049	128.914	123.096	82.4977	47.287	65.946	89.5406
APOA1	626.7	246.71	552.231	2091.52	2776.6	820.584	512.419	167.246	88.0844	124.839	1237.35	60.3171
APOA2	652.542	205.398	458.217	492.408	457.417	434.164	571.335	368.399	368.471	24.4921	977.362	29.9321
APOA4	4.47885	2.07446	2.40366	1.75468	4.81421	7.12033	2.00383	2.85273	0.089513	0.997036	2.11421	0.02576
APOA5	0.267426	0.083414	0.574545	0.206667	0.050426	1.54322	0.838294	0.176204	0.195423	0.159239	0.338075	0.094003
APOB	1.8756	0	0.389074	3.05104	1.77725	0.451821	0.167206	0.942822	0	0.418682	2.18346	0
APOBEC1	0	0	0	0	0	0.113256	0	0	0	0	0	0
APOBEC2	0.78415	1.00321	1.42961	1.37489	0.325773	4.75458	0.57121	0.67151	0.581329	0.051942	0.449754	0.205416
APOBEC3A	0.167757	0.070754	0.109876	0	0.075265	0	0.209107	0.068224	0.0727	0.061127	0.18253	0.052333
APOBEC3B	78.0899	70.7314	46.4955	33.3184	51.0047	54.4931	64.1062	91.534	161.075	211.317	98.9239	178.267
APOBEC3C	11.2283	14.7221	15.3261	10.815	14.2666	13.4927	14.6278	20.2557	15.7474	40.2531	33.6058	26.2116
APOBEC3D	0.130792	0.512837	0.103984	0.142794	0.374362	0.378238	0.514061	0.355191	0.274126	0.364153	3.03716	0.582316
APOBEC3F	3.71675	5.58221	5.3423	4.45428	4.94001	5.45106	4.65644	5.33003	5.43248	10.4709	16.7876	7.00168
APOBEC3G	0	0.030311	0	0	0	0	0	0	0	0.060479	0.041031	0
APOBEC3H	0	0	0	0	0	0	0	0	0	0	0	0.039693
APOBEC4	0	0	0.014946	0.028806	0.130966	0	0	0	0	0	0	0.012621
APOBR	0.490403	0.177271	1.69719	1.36678	1.41013	0.413393	0.31633	0.340557	0.491918	0.082314	1.35646	0.317188
APOC1	140.979	227.253	99.4009	161.785	156.767	104.642	316.394	252.393	106.994	71.5403	84.9619	94.7333
APOC2	0.217472	0	0.159414	0	1.19809	0	0	0.203207	0	0	0.220423	0
APOC3	44.8703	72.1126	403.484	184.127	272.836	160.55	50.023	25.8195	34.4009	124.731	829.485	81.5401
APOC4	0	0	0	0	0	0	0.218938	0.176717	0	0	0	0
APOC4-APOC2	0	0	0	0	0	0	0	0	0	0	0	0
APOD	25.0549	319.822	730.81	28.7259	58.7064	89.0257	72.9437	197.532	821.433	1230.45	1456.28	810.972
APOE	752.922	957.717	694.49	951.736	947.782	776.898	1477.42	1313.81	371.079	482.037	861.138	345.317
APOF	0.120836	0	0.648199	0.143908	0	0.656657	0.029337	0.119413	0.048815	0	0.242459	0
APOH	73.8656	45.4121	62.4758	161.296	64.8586	113.055	128.602	51.4164	31.1551	14.7149	166.643	51.8242
APOL1	0.101084	1.78607	0.416383	0.372597	0.211748	0.670494	0.24826	0.266328	3.87753	1.98135	7.99437	2.40197
APOL2	6.0416	14.7769	8.90054	6.53611	11.6817	6.75614	15.562	15.1871	20.1533	21.3909	31.2816	11.7901
APOL3	0	0	0	0.080784	0.069019	0.021253	0.024696	0.100576	0.131213	0.544416	0.379339	0
APOL4	0.024761	0.467824	0	0	0.014726	0	0.04753	0.090202	6.53557	2.43549	10.0337	0.521242
APOL5	0	0	0	0	0	0	0	0.014942	0	0	0	0
APOL6	7.27004	12.6512	8.90971	7.50237	9.66394	8.13179	7.43439	7.13683	12.2237	22.8357	28.3276	16.1197
APOLD1	3.55034	3.5451	1.57952	2.01467	2.05613	3.48521	4.41984	4.84484	4.24868	2.47084	2.87496	3.24805
APOM	32.7069	3.19074	7.24877	55.3078	43.2521	11.8634	7.15192	5.17318	0.191746	3.48093	45.6562	1.58685
APOO	7.14447	7.74198	6.05275	4.11518	3.94983	7.91462	6.20497	6.98156	8.74079	5.41448	5.26293	2.88853
APOOL	11.157	11.1382	13.5413	15.0686	16.7815	11.2021	9.85228	7.98615	11.9887	9.66284	11.675	13.072
APP	189.901	232.991	173.58	180.285	198.89	194.705	163.379	161.464	303.979	160.844	123.794	245.214
APPBP2	10.4406	11.4098	12.4843	15.7741	14.0723	12.7728	9.41178	8.60251	10.4553	22.1702	12.0704	18.9135
APPL1	13.3059	12.2877	17.8399	15.0177	9.10529	18.2131	17.3152	20.8085	13.8777	10.0298	16.6831	17.0937
APPL2	38.6825	29.0316	40.155	37.8255	44.5419	44.7932	30.5671	31.1216	37.4383	41.1254	66.7985	34.6249
APRT	155.474	74.4556	171.824	143.16	136.955	140.556	89.2712	131.679	101.753	54.7275	87.8033	88.441
APTX	18.2411	12.8511	16.2155	14.8646	9.55557	20.2434	22.4424	22.0015	13.665	16.3154	12.6324	11.8599
AQP1	0.253399	1.05035	0.298422	0.087363	0.331021	0.364807	0	0	0.266345	0.4268	0.430427	0.264358
AQP10	0.897401	0.683024	0.651182	0.825107	0.60929	1.5665	0.129292	0.319192	0.752635	0.34296	1.04597	0.034729
AQP11	11.2249	6.78726	22.2835	21.9471	17.8696	14.6626	7.07989	6.43083	30.3947	7.84512	15.262	11.0103
AQP12A	0	0	0	0	0	0	0	0	0	0	0	0
AQP12B	0	0	0	0	0	0	0	0	0	0	0	0
AQP2	0	0	0	0.01869	0	0	0	0.046574	0	0	0	0
AQP3	20.9699	16.3678	111.191	81.393	100.367	71.3675	8.23784	8.32994	14.0909	16.4697	78.5005	22.4106
AQP4	0.204126	0.606678	0.323838	0.938328	0.595122	0.304676	1.23158	0.441249	0.10602	0.126565	0.3563	0.483277
AQP5	0	0	0	0.029759	0	0	0	0	0	0	0	0
AQP6	0.167229	0	0.103512	0	0	0.050049	0.183287	0.114044	0.356683	0.118206	0.277831	0.046289
AQP7	1.53026	2.2642	4.60903	5.0613	3.06256	3.09415	0.908465	1.22724	0.360843	1.29807	7.01884	3.00714
AQP7B	0	0	0	0	0	0	0	0.012428	0	0	0	0
AQP8	0.139195	0	0	0.034539	0.118681	0	0	0.034366	0	0	0	0
AQP9	0	0	0	0	0	0	0	0.013988	0	0	0	0
AQR	7.02184	3.82512	4.07327	7.26515	7.14675	6.53937	3.81864	3.58034	4.58694	5.08233	5.977	2.62091
AR	0.596436	0.832528	1.28983	0.191919	0.314417	0.405448	0.108531	0.463512	1.56328	1.86994	3.96836	2.51364
ARAF	29.5991	35.2485	37.9092	32.5276	38.8336	39.3363	32.576	40.105	35.3069	42.2268	39.6336	20.9143
ARAP1	42.6394	56.0757	60.08	49.302	53.7048	47.3031	35.7027	41.3403	71.8148	36.7567	37.8365	48.8347
ARAP2	1.25543	4.9046	4.43104	2.05695	4.33131	2.37445	2.5622	0.729004	5.7722	3.01902	6.04381	5.60161
ARAP3	3.89947	1.70565	5.07427	5.30938	11.5082	3.29288	1.14052	1.5563	1.75251	4.83786	5.23308	1.69094
ARB2A	6.67587	4.20618	11.8339	8.94512	9.33832	7.48192	6.85693	11.4081	11.2253	32.6487	10.6141	17.4244
ARC	0.136271	0.014481	0.042093	0.094663	0.092195	0.099508	0.016529	0.026951	0.054763	0.121127	0.136376	0.047386
ARCN1	223.094	344.038	248.22	169.472	145.364	244.599	359.379	388.809	303.815	228.614	186.221	230.133
AREG	84.4393	156.49	244.178	60.4833	123.489	120.428	134.432	131.397	247.283	165.384	94.2688	41.4296
AREL1	17.7229	16.626	14.528	16.3529	14.3282	22.1065	17.9093	17.1518	20.8499	21.7795	13.9515	16.7233
ARF1	284.651	385.979	340.248	256.489	275.442	348.975	387.346	346.581	369.73	363.318	267.987	379.489
ARF3	134.944	172.295	136.824	130.03	171.326	183.632	195.685	216.875	181.918	191.211	135.921	168.284
ARF4	135.013	182.92	150.124	130.764	91.464	156.595	299.068	337.144	141.997	157.546	166.588	205.589
ARF5	109.461	84.3683	115.126	83.8437	72.2609	169.483	87.7242	63.0729	88.7802	50.9325	70.2988	87.4789
ARF6	46.6209	50.0066	37.261	47.3375	56.9911	50.9674	46.341	49.676	50.6424	67.5091	43.4336	67.4118
ARFGAP1	45.7011	54.7534	48.1576	41.4056	41.1797	46.9838	80.0031	87.1241	47.3488	56.8165	50.0572	38.5867
ARFGAP2	36.954	40.7232	45.5731	39.0836	31.1457	41.6076	28.2367	32.5518	39.069	37.9049	54.6864	41.1919
ARFGAP3	27.9787	54.8012	23.6734	16.7624	21.7446	27.9736	58.2892	58.4487	38.149	43.7963	40.8779	36.4707
ARFGEF1	14.2314	16.2456	30.3523	16.8949	23.2518	18.41	18.0414	16.6707	23.6627	17.7774	20.4997	31.6872
ARFGEF2	31.7717	21.6205	49.5914	40.3701	36.2853	31.0568	28.9648	44.1931	31.278	21.6584	44.9431	24.9732
ARFGEF3	1.30438	3.72976	0.762963	0.515138	1.62249	2.20467	4.58586	6.20837	6.15133	4.5444	2.20325	0.595737
ARFIP1	23.0789	22.3915	23.9304	29.4298	18.8914	26.7574	23.99	20.828	19.8441	18.3625	25.834	24.4189
ARFIP2	57.746	67.5153	54.8427	42.9694	46.0585	72.472	70.0987	41.36	40.5153	38.2399	61.2617	53.9502
ARFRP1	19.9889	18.0435	27.2616	24.7956	20.3278	24.6604	25.5533	26.2409	21.1468	28.7456	25.2972	14.1451
ARG1	0	0	0	0	0	0	0	0.04301	0	0	0	0
ARG2	13.4266	11.0703	15.6304	11.0682	3.29981	15.0807	20.3598	23.1448	9.96603	5.77981	5.98432	14.7962
ARGFX	0	0	0	0	0	0	0.009528	0	0	0.007739	0.011219	0
ARGLU1	9.1425	6.6577	7.13867	8.09523	7.22531	10.8459	4.25662	4.41766	5.51921	8.51768	7.82431	6.41594
ARHGAP1	31.0158	43.4481	48.828	27.2286	31.1498	38.8979	37.2141	35.0528	46.8794	43.8945	39.0232	45.3223
ARHGAP10	11.1757	23.31	13.9573	15.3993	12.7756	10.8211	20.1537	17.2813	12.5333	14.8028	23.5963	18.3152
ARHGAP11A	55.3077	49.151	37.1073	47.4104	42.4539	51.2463	36.7792	34.6514	57.7532	64.49	43.9484	72.5935
ARHGAP11A-SCG5	0.577649	0.865008	1.29646	1.53105	1.58634	0.636996	0.642462	0.393963	1.0665	1.31488	0.320598	0.735047
ARHGAP11B	2.33961	8.8275	3.20346	6.94945	4.04534	5.69072	0.983082	6.77722	7.45589	6.53713	13.0498	8.59992
ARHGAP12	45.9185	56.973	45.049	51.6826	25.4091	41.8296	52.7425	55.7367	43.582	26.9296	50.6749	57.495
ARHGAP15	0	0	0	0	0	0	0	0.013388	0	0	0	0
ARHGAP17	0	0	0	0	0	0	0	0	0	0	0	0
ARHGAP18	12.7238	11.8009	22.5877	20.6378	20.3365	16.554	14.6275	17.6321	27.2257	8.35738	12.7083	14.1361
ARHGAP19	13.6591	13.8783	8.03953	11.0167	12.2248	12.0728	9.23173	8.26496	8.4122	8.08739	6.34789	7.06344
ARHGAP20	0.015465	0.070012	0.027146	0.076989	0.053645	0	0.096009	0.20083	0.013215	0.775611	0.075356	0.968105
ARHGAP21	28.7695	42.2204	32.4955	33.7954	16.5318	32.5864	32.3388	42.6068	48.0478	22.2277	34.7731	40.5172
ARHGAP22	1.70501	0.382115	1.02156	1.32827	0.33613	4.22756	2.0911	2.81652	0.776482	0.497395	1.12458	0.580419
ARHGAP23	30.2152	17.6442	43.3212	56.0242	75.583	22.3603	6.7017	21.906	61.9408	35.02	57.0322	89.9023
ARHGAP24	0.049901	2.23771	0	0.644283	2.80495	0.449519	0.494373	0.263675	0.192795	0.674627	1.73806	1.58233
ARHGAP25	0	0	0.099084	0	0	0.022713	0.1033	0.144757	0	0	0.031144	0.037912
ARHGAP26	24.2376	17.2238	24.9362	27.2291	24.4926	37.6517	18.4469	16.6747	20.1451	21.499	43.1054	22.8116
ARHGAP27	0.144802	0.810577	0	0.154047	0.558141	0.13734	0.172699	0.05817	1.52571	0.137355	0.324163	0
ARHGAP28	31.2241	73.2125	38.7929	21.2316	14.2588	48.0656	77.4611	59.4884	61.0427	79.4814	37.6502	75.1036
ARHGAP29	4.27558	10.6988	5.65417	3.27915	3.39331	5.26571	7.29138	11.4023	16.9295	8.74932	13.125	11.5
ARHGAP30	0	0.372307	0	0	0.045789	0	0	0	0.050827	0.030069	0	0.061783
ARHGAP31	0.008233	0.129416	0.139635	0.00817	0.060123	0.085574	0.224662	0.358424	1.48617	0.076894	0.516739	0.021399
ARHGAP32	27.9473	37.5588	23.3137	19.5098	18.7695	26.2829	27.2335	30.1542	50.2518	40.0131	33.6577	34.7343
ARHGAP33	2.41802	2.45335	5.50617	4.58255	2.70557	3.17386	1.19328	0.863949	2.96702	3.74342	3.81779	3.09594
ARHGAP35	58.5111	57.2833	64.9333	63.7823	77.6654	67.311	53.6326	56.797	49.495	57.9598	50.749	50.7114
ARHGAP36	0	0	0	0	0	0	0	0.098921	0.016779	0	0	0
ARHGAP39	5.24146	2.63232	5.25783	5.395	5.49048	3.57368	2.46392	3.59632	2.55814	4.23429	4.27643	3.4061
ARHGAP4	9.97082	7.84545	12.3841	15.58	9.38969	12.0386	7.35676	6.42749	7.13514	9.4307	13.0951	10.6581
ARHGAP40	0	0.1727	0.097613	0.040321	0.091798	0.042384	0.049283	0.160712	2.34982	0.265579	0.232347	0.5298
ARHGAP42	6.32782	8.72714	11.6183	7.82377	11.4469	6.48952	7.25548	4.47805	2.59172	1.75828	3.84361	2.49132
ARHGAP44	0.367665	0.340866	0.32121	0.041581	1.57334	0.082723	1.37882	0.0783	0.271538	2.88483	8.92385	22.8849
ARHGAP45	9.11883	14.944	16.4726	7.54354	9.18125	12.0732	17.5838	17.6753	14.2694	13.3077	12.3797	15.1266
ARHGAP5	70.7077	106.703	59.695	86.2599	93.7207	83.5618	120.575	128.142	114.939	140.64	114.73	165.028
ARHGAP6	0.138569	0.022503	0.190438	0.346855	0.057298	0.049021	0.4782	0.383871	0.018802	0.083816	0	0
ARHGAP8	24.9259	34.3663	19.0132	12.0259	18.8775	23.927	30.1198	27.364	25.93	22.0064	20.6063	17.3767
ARHGAP9	0	0	0	0.078485	0	0.073276	0	0.132296	0	0	0.053045	0.081529
ARHGDIA	210.358	127.839	130.008	131.512	144.639	235.22	140.965	112.725	133.137	188.001	112.046	149.702
ARHGDIB	9.78567	33.3901	20.2983	6.81834	26.3514	13.5389	42.5854	43.2176	43.5984	14.9149	5.60807	16.29
ARHGDIG	0	0.130293	0.068247	0.048621	0.214129	0	0.561472	0.566505	0.200347	0	0.282461	0.086244
ARHGEF1	23.9504	18.5184	27.228	20.4314	27.0472	25.9182	16.6782	14.1955	18	20.0966	13.0874	12.5215
ARHGEF10	0	0.411791	0	1.85558	0	1.23268	3.11924	0	3.19643	0.698538	3.07303	1.69955
ARHGEF10L	13.2184	13.6168	15.4003	19.3331	25.8157	13.1265	9.2126	8.88569	10.3291	9.15734	20.3665	6.16103
ARHGEF11	27.5869	16.7415	21.4834	26.3363	25.7344	29.3432	19.365	22.1727	23.8871	17.99	23.4579	16.8923
ARHGEF12	70.2178	66.9732	76.8225	73.8867	70.5444	77.7057	46.5742	45.3503	81.9034	56.5815	74.7461	76.6103
ARHGEF15	0	0	0	0	0	0	0	0	0.009543	0	0	0
ARHGEF16	17.7287	28.1053	20.123	16.4234	22.4028	23.3856	23.5768	19.5994	23.3332	25.2003	24.9018	27.4302
ARHGEF17	12.5957	21.4911	22.7828	37.2658	25.275	14.6822	17.5881	17.3708	23.0903	11.5663	31.0829	24.8231
ARHGEF18	28.765	41.3546	52.9957	26.0632	38.179	42.7115	31.0776	32.7472	43.6064	36.0383	31.213	46.8285
ARHGEF19	0	0	0	0	0	0	0	0	0	0	0	0
ARHGEF2	14.7469	18.6828	14.6246	14.7687	15.8067	17.2578	18.8718	24.9159	28.1741	22.4638	9.45231	14.2391
ARHGEF25	3.44954	4.36316	3.73929	4.62892	5.44803	2.92253	3.48988	2.07148	2.44099	1.89343	4.22595	1.74467
ARHGEF26	9.73457	11.8768	15.6326	15.4959	21.4596	15.879	9.888	9.95308	8.36831	3.71684	11.2438	16.6419
ARHGEF28	6.10421	14.4151	13.8379	10.3871	10.83	7.16812	7.9068	6.45332	10.7171	18.8424	16.0185	6.42869
ARHGEF3	5.59218	7.33765	8.61267	5.76122	4.03951	7.58021	7.59559	6.35443	13.3929	4.61738	11.7583	9.15749
ARHGEF33	0.158138	0	0.009405	0.048105	0.051452	0	0.024798	0.03617	0.018328	0.009937	0.052224	0.018439
ARHGEF35	9.68116	9.08451	15.9482	6.98727	7.60703	11.354	9.70427	9.38916	9.00404	5.20435	8.23709	8.25628
ARHGEF37	0.260793	0.738064	0.707196	0.211741	0.242162	0.330209	0.541468	0.493818	1.71495	0.373615	0.327213	0.239967
ARHGEF38	0.313547	1.80485	1.49647	4.6423	9.35051	0.152312	2.21573	1.06287	0.436954	0.16522	1.12889	0.105901
ARHGEF39	7.65595	5.06063	4.33836	7.57457	6.03739	7.62204	2.64866	2.43587	4.60933	3.38411	5.12152	4.42339
ARHGEF4	0	0.55869	2.36585	0.483357	0.472474	0.118877	0.032383	0.104102	1.69778	0.189403	0.804865	0.286385
ARHGEF40	2.05108	0.894453	3.01858	5.37513	1.92565	2.35714	1.09167	0.484635	2.40781	3.22946	6.93446	3.06685
ARHGEF5	9.76835	12.9045	19.2055	9.07451	9.15846	14.4121	9.79877	9.03878	14.4832	8.77095	12.3895	10.4844
ARHGEF6	0.016425	0.017432	0.008448	0	0.009241	0.017119	0.019915	0.040619	0.032235	0.03236	0	0.034893
ARHGEF7	19.9079	16.2105	20.2215	22.013	26.1305	18.9633	15.4105	19.8934	20.4788	21.0879	24.1708	14.2529
ARHGEF9	2.02536	9.25108	1.87987	5.54045	5.68232	2.1651	2.11091	0.028462	4.12073	6.45493	6.95066	6.26159
ARID1A	24.4738	18.2459	17.9285	27.6913	28.1704	27.5798	15.3973	18.1703	19.4354	16.1282	29.0193	23.1547
ARID1B	18.0157	9.06001	15.6248	17.6874	14.6152	19.4867	13.7705	14.3784	14.1718	18.8119	17.734	17.0727
ARID2	29.441	29.334	23.7199	31.7698	27.6332	29.7686	35.8048	33.4632	33.176	27.8705	36.3854	31.0412
ARID3A	119.899	87.5471	111	111.998	147.067	109.508	84.9777	82.0362	78.5805	43.0245	87.1495	32.6709
ARID3B	27.6757	36.5895	16.3819	22.8508	21.023	27.8992	36.9692	39.2421	25.2652	14.5525	18.1264	7.98498
ARID3C	0.157584	0.151593	0.063742	0.610284	0.246898	0.28798	0.054454	0.124714	0.039699	0.146678	0.581225	0.203765
ARID4A	13.4306	12.4241	15.7123	17.8623	15.1871	15.1554	11.0191	10.3303	15.2337	14.4221	26.7745	18.7962
ARID4B	10.6983	9.86439	13.0638	12.732	11.9522	14.5028	11.5794	12.478	16.9617	11.9321	13.9586	13.7219
ARID5A	2.62542	1.26154	3.33513	1.38715	1.38662	1.03425	1.84048	2.5696	3.55799	1.43622	1.16296	0.822597
ARID5B	128.976	85.0018	131.461	138.054	65.1344	126.238	118.358	130.214	96.0501	90.3299	156.964	142.684
ARIH1	4.56012	5.05675	2.84037	3.68435	3.68308	4.81604	4.64445	4.99322	5.42818	4.80538	4.04317	3.26735
ARIH2	37.3982	35.287	29.7614	28.8904	29.081	34.0122	38.591	49.4662	33.3698	27.8262	25.3889	40.1864
ARK2C	0	0.170829	0.022558	0	0	0	0	0	0	0	0	0
ARK2N	7.03902	7.77467	7.21631	8.72467	6.53201	7.30384	9.09383	9.62726	8.28953	10.5318	6.43942	10.2912
ARL1	83.723	69.6252	51.5991	58.34	64.1129	87.3593	100.37	92.9896	66.5606	60.5465	83.9846	70.846
ARL10	1.17996	0.570568	0.935964	0.987349	0.44781	1.19672	1.28883	0.970488	0.155186	0.319027	2.50596	0.400351
ARL11	0	0.166242	0.011507	0.022191	0.037787	0.034976	0.108476	0.033174	0.336586	0	0.031951	0.029134
ARL13A	0	0	0	0	0	0	0	0	0	0	0	0
ARL13B	2.75227	2.84167	3.94146	5.25338	2.6717	4.73583	4.81768	3.27135	4.57521	3.41334	3.48955	7.4392
ARL14	1.03153	1.90942	3.48249	1.16031	4.45541	1.36785	0.793633	0.237703	0.383933	0.068601	1.08678	0.090338
ARL14EP	10.7563	12.2482	10.5204	9.16065	7.69425	8.73906	11.6912	8.13354	9.51315	10.3014	11.8665	10.2621
ARL14EPL	0	0	0	0	0	0	0	0	0.045242	0	0	0
ARL15	32.1935	76.848	85.946	85.8554	79.8029	52.525	33.964	59.0704	20.7462	34.5193	36.676	14.9816
ARL16	27.3301	18.7401	18.1884	20.2343	20.132	32.931	23.847	29.1823	23.3815	23.7046	30.3126	19.8316
ARL17A	30.6253	24.4755	29.6021	38.632	29.3828	32.3194	23.2556	33.5957	22.3085	23.1216	25.2531	20.2205
ARL17B	9.51238	8.3956	12.378	13.4021	8.24699	12.5536	10.7768	11.3024	6.65547	8.97838	6.72057	8.07009
ARL2	111.68	102.848	90.8455	70.524	62.015	119.317	67.877	57.81	63.6673	74.3363	66.97	65.6187
ARL2BP	27.0967	27.1498	35.3182	25.3148	26.2678	33.9692	38.042	54.6752	30.3299	17.3993	32.9716	29.8419
ARL3	7.91194	7.07529	4.87	7.29883	4.44852	8.87909	5.78399	5.4166	4.26218	3.40695	5.34551	5.499
ARL4A	24.2193	24.2334	15.661	11.8833	24.3189	33.4686	29.6308	32.3541	27.6407	30.1287	21.629	29.6599
ARL4C	35.8387	102.516	29.1387	13.227	19.5887	69.6868	107.467	95.7442	67.9395	52.8652	44.0579	79.6989
ARL4D	5.572	21.5953	5.69505	9.00992	5.54583	5.00268	15.2849	18.2199	15.872	23.9749	8.26212	31.4655
ARL5A	41.3577	47.637	51.6702	49.2485	46.1324	46.2454	50.782	39.2875	38.3006	25.0881	31.5872	41.4471
ARL5B	51.5099	55.0322	57.6308	46.9487	24.0088	59.0605	58.9357	53.6845	33.6801	16.4824	49.7526	29.9227
ARL5C	0	0	0	0	0	0	0	0	0	0	0	0
ARL6	1.24063	1.46582	2.11528	1.33345	0.96436	1.14921	3.35249	1.59403	2.35966	2.08115	0.989756	3.34708
ARL6IP1	223.584	227.212	249.071	313.325	253.074	228.712	202.732	195.619	172.033	137.267	181.733	289.941
ARL6IP4	52.7772	41.057	50.6474	65.9817	69.5301	51.9107	21.1343	33.6442	56.2527	84.2544	96.9302	54.8005
ARL6IP5	30.8689	28.2708	28.6444	47.8462	37.2211	30.1341	43.0183	40.1981	38.8061	21.4202	37.3916	47.1188
ARL6IP6	14.123	14.2802	9.57152	14.7308	6.72413	10.2414	17.4199	13.2234	16.1473	12.1453	5.47217	22.4357
ARL8A	10.2384	23.4552	19.5971	9.86303	5.80125	18.3407	33.4134	31.7574	33.4329	21.02	18.9315	36.4442
ARL8B	53.8952	47.4547	50.4655	37.678	36.3445	48.37	57.5601	56.4628	48.5638	36.4474	54.7393	70.2582
ARL9	0.375915	0.35901	0	0.120602	0.068158	0.051721	0.072944	0.085483	0.031844	0.031295	0.172412	0.269182
ARMC1	20.4175	22.1842	26.6042	20.068	25.554	18.7341	19.7004	21.0383	27.1027	23.2098	19.2382	30.7121
ARMC10	11.7234	8.60189	11.534	8.16017	10.0735	14.8847	10.9069	10.8971	13.8342	8.57633	7.13246	8.4142
ARMC12	0.041091	0.043953	0	0.115043	0	0	0.093899	0.190732	0	0.041125	0.594862	0.072146
ARMC2	0.346417	0.156713	0.185939	0.745718	0.239118	0.341823	0.317705	0.277822	0.144721	0.257602	0.318908	0.094631
ARMC3	0.101828	0.179549	0	0	0.079635	0.07193	0.1359	0	0.024608	0.015868	0.070565	0.025271
ARMC5	7.33643	3.16449	6.92226	8.79853	5.46624	8.54869	4.06253	3.37169	3.06932	3.50336	4.80845	2.50511
ARMC6	32.055	16.4508	23.7851	13.8562	22.2524	30.2619	23.1084	23.4794	16.7053	23.2559	10.4354	17.4882
ARMC7	13.2237	18.7141	16.7412	11.929	17.0699	18.974	21.331	26.6155	14.0252	21.117	15.5199	12.4123
ARMC8	20.9489	23.1942	17.6841	19.5077	22.654	23.1039	25.3197	26.6625	18.289	14.3249	21.9084	27.1117
ARMC9	1.41537	1.47014	2.01056	2.12789	2.17414	2.67155	1.79394	2.10771	0.921017	2.03008	2.04635	1.29473
ARMCX1	0	0.041639	0	0	0.022111	0	0	0	0	0	0	0
ARMCX2	0	0	0	0	0	0	0	0	0	0	0	0
ARMCX3	16.3555	23.4387	32.4963	22.5265	28.209	20.2479	29.5091	26.7728	21.6931	20.0119	26.7716	22.6956
ARMCX4	0.562526	0.799375	0.93871	0.634521	0.68419	0.736719	0.366518	0.61192	0.616928	0.433347	0.902691	0.86097
ARMCX5	3.40341	3.51892	6.90907	6.99056	8.1167	4.30058	5.37136	5.99925	4.99944	5.65839	5.54552	5.42361
ARMCX5-GPRASP2	0.240564	0.241766	0.364844	0.255432	0.20729	0.351947	0.020775	0.201759	0.064155	0.014991	0.448134	0.081683
ARMCX6	9.5123	9.36536	12.071	9.90994	10.4192	11.5906	10.7185	9.74406	7.22133	10.1063	10.8155	11.9452
ARMH1	0	0	0	0.124931	0	0	0	0	0	0	0	0
ARMH2	0	0	0	0	0	0	0	0	0	0	0	0
ARMH3	18.7077	12.3139	16.3313	17.668	11.6729	19.8614	11.2611	12.1237	8.35368	7.75248	13.4581	9.29154
ARMH4	0	0.183176	0.018369	0.011831	0.09373	0	0.173255	0.017674	0.107281	0.017465	0.010345	0.036139
ARMS2	0.181565	0.195114	0	0	0	0	0.147324	0.059676	0.560222	0	0	0.053503
ARMT1	35.6512	34.9282	59.8013	35.426	32.1762	52.1228	57.7576	65.2708	79.8496	82.7655	45.6858	109.158
ARNT	17.2573	25.6085	29.1208	19.7058	23.2843	21.9519	23.9192	26.7091	34.8898	30.099	28.1102	32.7459
ARNT2	0.017786	0.018865	0.024383	0.082362	0.006665	0.043234	0	0.044753	0.178739	0.393134	0.370417	0.874552
ARPC1A	108.455	114.284	153.506	84.2896	146.215	141.2	134.337	158.436	128.986	69.1434	72.8703	83.8057
ARPC1B	48.9402	87.2807	77.8374	24.2252	32.9325	86.7874	90.1731	90.8769	98.9315	65.2506	37.0902	88.6376
ARPC2	218.164	268.301	275.541	181.13	206	236.441	358.974	417.731	302.088	293.27	245.771	299.466
ARPC3	285.019	231.761	227.314	163.036	199.045	320.061	280.089	284.931	236.356	300.197	295.862	300.231
ARPC4	126.857	85.3854	132.211	117.089	97.2992	148.483	132.133	124.629	85.5448	90.66	115.442	130.749
ARPC4-TTLL3	0.071709	0.060866	0.23999	0.652368	0.082641	0.296284	0.196687	0.111032	0	0.214272	0.058902	0.050244
ARPC5	115.614	116.404	102.793	78.7457	92.6928	136.439	174.393	159.954	143.296	176.612	143.123	214.904
ARPC5L	52.7353	42.0422	42.7876	43.0523	27.3968	56.3915	65.459	57.6457	33.898	27.3239	34.6861	55.3098
ARPIN	8.72366	7.53511	9.2953	13.9401	10.6953	9.06438	4.0388	4.89695	7.20156	6.67215	11.1962	6.73309
ARPIN-AP3S2	9.96841	14.6969	9.90979	15.8667	9.38044	13.3184	13.1984	13.9014	13.5465	12.4579	15.7343	9.78565
ARPP19	83.9827	127.928	62.1622	73.8333	69.1207	82.5519	110.432	121.498	94.8705	101.849	62.5927	83.0141
ARPP21	0	0	0	0	0	0	0.056235	0.022929	0	0	0	0
ARR3	0.034102	0.036417	0	0	0	0	0	0.03368	0	0	0	0
ARRB1	72.6147	100.627	198.524	42.685	117.485	128.533	44.6386	62.8775	154.382	89.1283	125.431	90.397
ARRB2	21.42	16.3527	46.2761	23.0366	22.3883	26.6914	15.3984	20.0583	21.4914	27.1144	24.6515	30.2121
ARRDC1	11.7381	19.2898	27.7572	19.9411	13.6793	19.1187	14.0697	10.9472	19.2589	13.7057	12.3063	23.0362
ARRDC2	5.55483	5.2794	5.3802	3.15723	5.52318	6.9477	4.80646	3.3312	3.19446	4.74418	6.88556	4.49741
ARRDC3	8.47151	23.5941	8.87523	8.95675	4.33388	12.9561	22.5413	32.6672	43.243	10.0058	24.7966	22.966
ARRDC4	6.41623	2.30795	1.55652	5.02971	10.8721	9.12171	1.16524	0.22078	1.30401	17.0248	10.0777	5.13869
ARRDC5	0	0	0	0	0	0	0	0.02523	0	0	0	0
ARSA	1.65251	4.43104	5.43176	4.01703	4.30126	4.68723	4.27403	4.50406	9.81973	10.3713	7.07208	4.43508
ARSB	14.4755	6.67766	10.2759	11.8087	10.7028	15.3159	12.1591	14.1477	12.2404	11.1122	12.9901	4.76093
ARSD	0.220046	0.049735	0.024683	0.245122	0.14314	0.118417	0	0.014997	0.007593	0.074646	0.150278	0
ARSF	0	0.022267	0	0	0	0	0	0	0	0.020732	0	0.018232
ARSG	1.58246	2.52211	0.567552	2.02586	1.3467	1.17457	1.59919	2.19333	0.859842	1.14367	1.689	1.32041
ARSH	0	0.034921	0	0	0	0.017137	0	0.048703	0.033039	0	0.046981	0
ARSI	0.167245	0.710764	0.370846	0.042467	0.203032	0.147606	0.468116	0.788783	1.10739	0.10161	0.165505	0.122989
ARSJ	2.36334	4.46743	3.22771	5.80635	5.61641	3.56784	2.89952	1.14935	1.98199	0.143984	2.03416	0.046973
ARSK	7.19908	4.30741	8.24299	6.1151	6.61484	7.05619	4.28146	5.9107	5.02133	3.92327	4.0827	3.11297
ARSL	52.4871	34.1975	47.5642	61.988	45.3628	52.4732	34.0947	24.2278	16.0163	19.5573	41.153	12.2279
ART1	0.033583	0	0.034703	0	0	0	0.08159	0	0.034077	0	0	0
ART3	0	0.030327	0	0	0	0	0	0.056191	0	0	0	0
ART4	0.107579	0.900613	0.467655	0.116345	0.258274	0.29411	0.205421	0.008836	4.05422	1.15727	1.69052	0.397067
ART5	0.29835	0.88431	0.668292	0.771014	0.596241	0.192459	1.80134	0.860996	0.182695	0	0.321063	0.206562
ARTN	0.335791	0.324596	0.105247	0.253583	0.21565	0	0.144318	0.085269	1.81781	0.532112	0.12715	0.494933
ARV1	14.4705	9.59259	13.9533	9.81913	16.7788	12.8552	6.71893	7.15387	13.0718	11.9611	9.44922	10.5244
ARVCF	2.8169	0.9882	3.08768	4.33298	1.56942	1.94481	1.55798	1.17282	2.11331	1.04065	2.83651	2.83799
ARX	0.055662	0.384495	0.530158	0.345234	0.455088	0.319372	0.168792	0.082561	0.866911	0.219923	0.298437	0.108884
AS3MT	17.9016	15.203	16.9886	17.91	10.0768	14.2268	13.537	11.1614	18.4583	9.64933	33.423	16.8684
ASAH1	51.7179	37.2242	65.9475	46.2745	59.35	46.5601	54.3034	59.9305	65.4343	49.1726	42.8624	37.9292
ASAH2	1.33782	1.45551	1.23888	5.42104	3.55368	1.23444	1.55332	1.32692	1.04926	0.734841	14.3315	0.657757
ASAH2B	4.97736	9.13947	5.13348	5.91154	2.93318	6.75776	11.2476	10.0711	3.79482	3.67589	2.0627	3.28096
ASAP1	10.1145	17.6616	17.137	9.9738	10.8421	13.336	21.649	22.1796	32.9683	22.1675	22.2573	32.5322
ASAP2	17.327	26.7357	22.5374	22.7083	21.2547	17.9684	17.8423	18.8473	34.6095	22.6388	11.2753	18.0446
ASAP3	0	0	0	0	0.112481	0	0	0	0	0	0.429744	0
ASB1	9.52804	5.93258	5.04074	6.53884	7.55546	8.58657	7.56428	6.74894	5.75124	7.69833	4.82596	6.04309
ASB10	0	0	0	0	0	0	0	0	0	0	0	0
ASB11	0.038076	0	0	0	0.016682	0	0	0.014622	0	0.018851	0	0
ASB12	0.210551	0	0.072544	0.069659	0.279288	0.037138	0.255793	0	0.035634	0.385207	0.100849	0.245923
ASB13	14.438	15.1528	17.6435	13.543	12.0214	10.7679	13.0526	13.0598	11.3712	6.73139	18.3388	12.474
ASB14	0.033188	0.026658	0	0.012451	0.056566	0.052343	0	0.037223	0	0	0.020204	0.010903
ASB15	0	0.015895	0	0	0	0.031205	0.010317	0.033668	0.030066	0	0	0
ASB16	0.038585	0.102645	0	0.038293	0	0	0.140466	0.190711	0	0.019106	0	0
ASB17	0	0	0.088052	0.126662	0.097004	0	0.051705	0	0.043355	0	0.06123	0
ASB18	0	0.059552	0	0	0	0.014615	0.040831	0	0	0.027676	0	0.02943
ASB2	0	0	0	0	0	0.064954	0	0.08697	0	0	0	0
ASB3	9.23588	11.8474	11.9483	16.4497	10.8706	10.1356	14.9247	10.7234	11.6569	12.6574	11.6679	10.8346
ASB4	0.135946	0	0.022212	0.055192	0.05469	0.101764	0.071806	0.027472	0.056418	0.030937	0	0
ASB5	0	0	0	0	0	0	0	0.013988	0	0	0	0
ASB6	11.1743	16.0091	11.4551	12.5932	9.93755	13.6122	20.5825	20.1469	13.7357	9.90783	8.81129	18.4707
ASB7	9.67759	12.3073	8.26684	13.766	13.5638	11.4665	10.4115	9.87781	9.48416	10.6306	12.663	9.67745
ASB8	11.2282	19.3638	22.2965	20.0787	27.4847	17.899	19.3378	23.3841	18.2756	19.353	30.2936	18.8809
ASB9	5.16436	3.38616	5.63878	9.58297	11.0196	3.9061	1.89146	1.06781	1.61823	1.82007	3.4893	0.653165
ASCC1	24.7635	22.7117	30.2654	21.2527	13.1751	22.5388	27.8105	40.9735	18.7707	11.044	18.2963	18.9364
ASCC2	25.8788	19.6569	14.8804	13.3867	22.36	22.3293	24.9576	31.868	25.9099	29.6364	17.9183	19.3952
ASCC3	35.721	21.2852	43.835	40.5186	29.6066	37.5864	25.1344	22.5462	33.2168	28.9488	28.6207	21.1223
ASCL1	0.016427	0	0	0	0.037086	0	0	0.032483	0.099161	0	0	0
ASCL2	31.3304	9.53623	16.3351	22.9102	18.0875	18.9913	15.0424	9.01464	22.1717	18.9028	13.2294	19.49
ASCL3	0	0	0	0	0	0	0	0	0	0	0	0
ASCL4	0	0	0	0	0	0	0	0	0	0.021333	0	0
ASCL5	0.285678	0.325787	0.042072	0.20251	0.092277	0.17049	0.420979	0.605097	0.164559	0.58635	0.204539	0.551238
ASDURF	11.8481	5.64154	6.01053	8.75966	6.99574	5.06041	8.00741	5.86107	7.93935	3.59012	0	2.58752
ASF1A	17.092	8.20885	10.2512	16.1122	10.0136	12.7795	12.7297	13.1436	14.0978	12.4904	10.7316	15.7495
ASF1B	0	0	0	0	0	0	0	0	0	0	0	0
ASGR1	5.26435	5.83371	7.0521	31.3582	6.3243	5.12606	5.6279	3.99459	5.94541	6.91161	46.2293	5.121
ASGR2	30.0095	18.7108	86.8321	57.1493	3.53951	24.6842	13.48	8.47104	5.85578	3.0195	98.9801	7.47257
ASH1L	14.4458	8.89976	16.0765	16.5781	16.393	15.4304	13.1212	13.9132	19.6948	26.095	21.3839	13.5195
ASH2L	20.4969	33.2194	46.491	26.152	31.4629	26.733	32.6349	32.3875	37.0872	33.2614	31.07	36.5537
ASIC1	4.89006	8.8468	6.24358	5.26922	4.77707	6.40355	6.34861	5.64745	8.98612	10.589	5.7219	4.98578
ASIC2	0	0	0.09778	0.041908	0	0	0.012803	0.010442	0	0	0	0
ASIC3	0.238919	0.388509	0.230403	0.251994	0.312449	0.256109	0.044763	0.454901	0.298121	0.166331	0.434272	0.069331
ASIC4	0.029658	0.051255	0	0.062125	0.181531	0.033538	0	0.035496	0.041362	0.044574	0	0.019711
ASIC5	0	0	0	0	0	0	0	0	0	0	0	0
ASIP	0	0	0	0	0	0	0	0.243653	0	0	0	0
ASL	17.8311	12.3521	56.3318	39.084	37.5077	34.4589	8.73214	14.2291	10.9845	9.32869	38.8855	9.54584
ASMT	0	0	0.147413	0	0	0	0	0	0	0.066075	0	0
ASMTL	11.2337	14.6497	17.5432	14.2701	11.4009	7.67629	13.324	4.60363	11.3372	10.6723	8.54871	18.654
ASNS	86.9645	112.835	21.2143	20.6718	37.1131	27.5199	129.821	129.341	90.3361	94.5524	22.4058	84.044
ASNSD1	35.2271	29.9689	33.5071	24.7598	30.3726	37.1489	34.6644	41.212	27.1761	21.2055	25.6501	27.7336
ASPA	0.100494	5.41821	1.21032	0.996409	4.53724	0.608327	2.91436	1.69881	0.130726	0.014135	0.763869	0.006569
ASPDH	0	0	0	0.138549	0.147376	0	0	0	0	0	0	0
ASPG	0.008094	0.009933	0	0.008032	0.018215	0.008435	0.010772	0.024019	0.00811	0.007973	0.011557	0.02809
ASPH	66.9571	138.265	199.704	60.3078	118.747	75.8694	124.042	128.318	116.558	89.4897	65.2949	174.983
ASPHD1	12.8542	8.5585	26.5742	14.3947	4.91807	27.077	12.504	7.09556	7.57612	6.5545	19.1653	15.5248
ASPHD2	0.224627	0.125578	0.097352	0.082126	0.133217	0.221924	0.043015	0.023384	0.08307	0.57164	0.10137	0.112981
ASPM	34.9266	23.8894	31.2412	34.7412	29.7696	32.9339	21.7229	18.5851	36.1753	33.6764	31.627	39.7864
ASPN	0	0	0	0	0	0	0	0	0	0	0	0
ASPRV1	0	0.03599	0	0.032358	0.127002	0	0.043705	0	0	0.070319	0	0
ASPSCR1	22.5919	17.8573	14.1078	19.4985	21.1057	26.5407	22.3629	25.7465	15.8249	23.2127	18.6603	22.2541
ASRGL1	34.6364	36.6022	34.2591	28.0433	35.1562	40.3654	20.1448	17.6913	16.9636	16.0851	29.3665	21.6282
ASS1	104.913	78.7204	135.983	185.372	177.277	50.7677	77.837	75.8454	86.1845	95.6267	148.283	183.042
ASTE1	8.77854	3.88189	9.0667	13.6899	17.3993	10.4313	4.54621	4.50334	2.9436	3.21007	8.33541	3.57664
ASTL	0.034156	0.036326	0.070381	0.152498	0.154263	0.071304	0.082882	0.236381	0.120311	0.084475	0.12218	0.118918
ASTN1	0	0	0	0.010672	0.006073	0	0	0.016037	0	0	0	0
ASTN2	9.07597	3.70441	16.7244	18.3493	14.2021	9.8197	3.92979	2.42425	6.12187	2.95662	26.2024	5.53163
ASXL1	74.2553	68.0646	97.9123	87.6787	65.8806	74.5165	68.2077	70.2004	79.5405	93.7117	99.2439	81.1331
ASXL2	18.9042	19.7952	26.7788	22.4501	21.8446	19.8193	24.061	29.0619	26.1838	25.1771	14.022	23.3363
ASXL3	0.009799	0.009287	0	0.006504	0	0.003413	0	0.038508	0	0	0	0
ASZ1	0.022912	0	0	0	0	0	0	0	0	0	0	0
ATAD1	23.1507	36.68	20.6624	24.9724	14.0226	23.3985	37.9473	34.5996	26.6611	14.1469	13.5333	16.2153
ATAD2	20.5863	20.0804	31.3125	18.9908	20.8719	20.3886	15.1723	14.7247	28.8832	28.2109	15.9823	47.8769
ATAD2B	7.1901	7.59241	7.70843	7.68501	8.40032	7.56778	8.32986	9.39281	7.94745	8.47527	6.74562	6.88013
ATAD3A	37.7927	24.6982	31.7998	20.4729	22.2455	43.5801	36.547	42.0753	29.7223	25.9834	21.0104	30.7038
ATAD3B	15.9157	5.02056	6.61219	4.98309	10.902	10.5143	11.5189	14.9221	6.04184	5.29765	5.84569	9.78052
ATAD3C	0.179089	0.39498	0.066193	0.358244	0.267144	0.202724	0.216968	0.585713	0.104118	0.216162	0.439494	0.074649
ATAD5	10.3178	11.1535	8.88301	12.8977	10.7241	10.656	8.09533	11.8363	11.2101	10.5062	8.4051	9.50987
ATAT1	1.24831	1.01735	4.1626	1.0828	1.30128	0.989824	1.03371	2.41484	1.29469	0.256948	2.3597	0.462609
ATCAY	0	0	0	0	0	0	0.009526	0.055886	0	0	0	0
ATE1	33.536	26.4381	27.4767	37.789	23.5244	30.5015	23.6564	24.2923	16.1427	14.9094	32.1873	15.8884
ATF1	9.07143	12.1809	10.0261	11.2174	10.3747	12.2931	12.1897	14.5444	11.1198	12.1229	12.8229	11.3176
ATF2	19.3976	20.1487	30.7001	31.5606	27.5398	22.161	22.2014	25.4739	25.5366	16.1544	27.604	23.023
ATF3	6.04464	32.5714	42.1771	5.28202	3.61415	9.26041	38.802	35.171	30.4338	17.9938	140.148	34.6187
ATF4	583.558	653.998	313.285	300.027	402.057	429.478	631.238	630.856	530.834	689.681	489.516	542.457
ATF5	23.3011	14.6242	10.5882	16.1865	28.6691	19.0749	20.0988	31.5373	25.5831	55.4751	14.5456	31.3502
ATF6	9.31563	13.3567	9.57941	10.8216	12.0541	8.33449	15.261	12.2355	18.1869	15.0528	11.0344	16.4953
ATF6B	3.05035	7.47188	16.82	7.70382	15.01	14.0039	4.38082	2.1907	21.3928	7.81851	7.56426	13.7997
ATF7	17.0422	19.1525	14.8343	13.4662	13.6094	15.0561	21.7804	25.8965	18.9423	19.4421	22.8514	18.215
ATF7-NPFF	0	0	0	1.09651	0.169674	0	0.373112	0	0	0.12913	0	0
ATF7IP	39.7941	51.05	35.58	38.2855	42.3102	37.1697	48.8013	55.3237	55.1613	29.3589	47.1672	45.0503
ATF7IP2	1.97514	2.91517	2.9199	5.72783	2.27108	2.8053	2.75999	2.43837	7.36843	8.4545	11.1806	5.06531
ATG10	3.16867	3.2476	3.72829	5.52074	3.02957	4.07977	3.66738	4.69461	4.69792	3.05366	5.09135	2.6667
ATG101	33.6309	59.5783	31.1382	28.3925	23.9795	47.9292	72.8228	89.3454	43.1583	44.93	44.6719	47.3589
ATG12	18.0678	14.9507	12.2811	15.6986	13.4556	15.492	19.8079	16.0092	14.8296	13.8602	13.8693	7.69452
ATG13	38.6014	55.7364	51.1277	34.2495	38.218	42.7653	66.7479	51.9734	53.2998	37.7327	55.0751	52.2564
ATG14	7.05939	6.38811	5.36147	7.14871	7.53977	6.52754	9.35805	13.6869	7.99035	4.92469	8.5131	5.87194
ATG16L1	0	0	0	0	0	0	0	0	0	0	0	0
ATG16L2	0.14606	1.52741	1.08546	0.95565	0.588638	0.508636	0.588696	0.467688	0.971046	0.118587	0.543261	1.91061
ATG2A	11.5818	18.5411	14.2172	10.5629	12.0871	13.5126	13.9554	11.8091	14.6594	8.57993	12.7606	10.9494
ATG2B	4.13215	3.7483	5.08587	6.60579	7.43047	4.8405	4.83129	6.47762	4.80163	4.47588	8.57908	4.44297
ATG3	37.4902	34.8528	41.4892	31.9819	31.6313	45.0555	37.2926	44.0654	29.4616	29.6064	34.7774	43.1671
ATG4A	3.10291	5.64627	3.29801	3.75514	3.70465	4.42992	5.83245	6.07894	5.13977	4.60687	4.29667	6.23162
ATG4B	13.7709	6.02468	13.0081	11.3615	12.597	14.2333	11.4873	10.2725	3.3016	7.01401	12.1106	11.8966
ATG4C	2.49518	3.76001	2.96632	2.00135	2.61869	2.63005	3.68179	4.29999	3.6691	2.92969	2.51635	2.48424
ATG4D	11.6519	12.6734	8.61908	7.58686	10.2144	13.1653	10.6319	11.4757	10.4606	9.76824	7.92907	12.9027
ATG5	7.3799	7.29724	10.5894	9.86908	7.48149	11.0073	16.2756	11.3539	8.62805	6.81595	6.34237	8.49003
ATG7	7.78147	4.69728	7.08623	8.34634	5.89039	6.11406	4.9486	7.30319	5.12408	6.47035	7.96638	7.57261
ATG9A	24.7823	35.57	38.4733	28.5504	32.2628	25.5144	34.8259	35.845	39.4125	30.3934	28.2643	34.965
ATG9B	0.136935	0.594122	0.146073	0.067349	0.034549	0.091847	0.610904	0.885082	3.42371	0.206183	0.249188	0.121623
ATIC	161.085	148.896	142.781	118.742	128.636	134.858	167.673	197.093	180.928	122.67	108.587	133.935
ATL1	0.433785	0.591862	1.02052	0.595183	0.340623	0.690709	0.216187	0.250435	0.814842	0.094215	1.4711	0.290148
ATL2	41.9448	55.0471	53.1551	54.0935	44.3758	42.779	66.9645	61.6354	32.6794	36.9954	28.6649	33.251
ATL3	50.3076	77.4048	50.7223	35.103	38.1322	51.3938	81.5289	83.2515	66.4177	53.3864	47.2156	61.2739
ATM	21.1575	14.5297	24.9704	20.2845	16.7495	16.3405	18.5397	13.0444	17.1142	13.8027	21.432	9.62718
ATMIN	0	0	0	0	0	0	0	0	0	0	0	0
ATN1	60.7215	78.3785	59.0355	78.5298	72.4886	84.3274	69.3272	76.6025	81.4287	71.1145	87.5471	97.5845
ATOH1	0.130353	0.059437	0.019191	0.184806	0.063115	0.097212	0	0	0	0	0	0
ATOH7	0.511109	0.242244	0.410401	0.366358	0.354272	0.326653	0.275834	0.140266	0.258638	0.028244	0.203684	0.173701
ATOH8	0.072467	0	0	0.044064	0.015448	0.015671	0.009791	0	0.030253	0.016569	0.066744	0.012366
ATOSA	2.94134	6.7115	5.29341	6.12462	6.81843	4.78101	6.49808	6.39519	5.64257	3.43469	10.8224	5.86193
ATOSB	4.10324	9.97622	6.06508	4.60492	3.66602	5.90145	11.3213	9.08748	7.14121	4.069	4.23087	8.30513
ATOX1	159.179	116.22	149.791	161.184	167.122	168.539	126.066	120.605	122.067	155.765	136.735	78.0923
ATP10A	0	0	0	0.011472	0	0	0	0	0	0	0	0
ATP10B	0.356919	0.052861	0.315597	1.68029	8.02241	0.396333	0.017457	0.030604	0	0.014851	0.77529	0
ATP10D	3.6811	19.4509	2.2989	3.25685	5.72304	7.46446	17.5156	12.1515	5.52424	12.2228	18.8586	6.63048
ATP11A	36.9464	36.3609	49.4062	39.4447	74.5385	40.4125	29.4796	31.7814	22.4427	31.2261	55.1958	28.8756
ATP11B	26.7057	26.8732	52.1351	34.4102	33.494	37.4615	21.445	19.3542	26.7025	11.8869	36.813	29.4101
ATP11C	8.98559	8.7277	9.5283	11.1961	13.9305	9.85339	8.58668	9.88439	8.30065	3.31202	4.35325	8.86868
ATP12A	0	0.022536	0	0	0.020061	0	0	0.088148	0.053225	0	0.10181	0.036859
ATP13A1	27.2155	23.6219	28.3887	24.8066	30.5442	37.4434	25.0032	21.9524	29.6502	22.1006	25.5228	21.8044
ATP13A2	18.1271	13.7002	17.7798	13.1214	10.4499	25.1155	15.1189	17.6044	23.0983	22.73	15.1837	19.509
ATP13A3	80.7931	71.274	71.2449	62.6712	88.2075	82.2227	119.718	119.008	74.7153	95.107	95.7445	150.29
ATP13A4	0	0.106442	0.093168	0.184694	0.657421	0.037448	0.244952	0.100817	0.040024	0.052939	1.4761	0.018121
ATP13A5	0	0	0.010317	0	0.022581	0	0	0.009917	0	0.014133	0.085937	0
ATP1A1	291.461	329.98	322.66	318.618	426.873	330.791	277.271	298.505	280.024	296.261	342.399	225.893
ATP1A2	0	0	0.081004	0.099476	0.165557	0	0.11785	0	0.043025	0	0	0.122597
ATP1A3	0.541457	0.495299	0.902395	0.353736	1.05577	0	0.197189	0.66884	2.99924	1.85577	0	0.130254
ATP1A4	0	0.058524	0	0	0	0	0	0	0.206386	0.20695	0	0.096218
ATP1B1	252.13	210.268	242.913	275.207	177.002	333.697	292.535	319.918	155.445	113.114	211.611	173.748
ATP1B2	0.501127	0.177436	0.589512	0.497301	0.389912	0.311078	0.072354	0.068824	0.108592	0.018453	0.511332	0.180999
ATP1B3	149.868	123.15	108.792	89.1455	143.881	130.653	143.92	161.12	122.768	67.1982	58.9461	129.326
ATP1B4	0.010252	0	0	0	0	0	0	0	0	0	0	0
ATP23	0	0.038611	0	0	0.107881	0.079303	0.092338	0.055683	0.036416	0.152897	0.053639	0
ATP2A1	1.05046	1.13501	0.573039	1.09842	1.00606	0.510543	0.754959	0.991554	0.442096	0.329847	0.563406	0.603795
ATP2A2	59.8355	57.2366	38.9482	32.4109	43.014	61.9434	52.2817	55.159	47.2808	56.2837	67.4682	56.146
ATP2A3	3.54599	3.46142	13.5434	11.7408	8.58942	4.37574	1.67755	1.85689	2.37548	2.68885	3.98124	0.784521
ATP2B1	44.1528	29.9727	24.2293	36.1099	36.583	46.4322	31.2479	35.8051	44.4211	25.0432	49.0984	22.2432
ATP2B2	0.008749	0	0	0.014999	0	0	0	0.044657	0	0	0.024835	0
ATP2B3	0	0.03437	0.022205	0	0.06261	0	0	0	0	0	0	0
ATP2B4	9.62565	19.9327	16.0278	15.1955	19.5695	11.0721	15.5908	17.6326	23.8203	20.1622	13.5554	25.2185
ATP2C1	36.0024	57.0889	48.6972	42.0649	54.2627	45.4304	81.1668	59.8344	39.2245	27.6307	24.6388	55.488
ATP2C2	7.50673	3.37032	8.2613	8.83359	8.73426	5.87647	6.00945	12.4886	4.24421	4.66761	4.73871	5.79398
ATP4A	0	0	0	0	0	0	0	0	0	0	0	0
ATP4B	0	0	0	0	0.032676	0	0	0	0.029163	0	0	0
ATP5F1A	321.93	248.516	349.251	529.91	345.222	321.797	219.339	193.645	222.338	384.505	246.96	256.239
ATP5F1B	726.547	573.625	469.69	513.339	609.413	611.737	499.357	529.033	567.987	475.695	451.086	395.678
ATP5F1C	356.786	283.933	358.64	324.585	246.455	366.153	279.141	303.692	257.685	204.806	304.278	248.283
ATP5F1D	71.7605	55.0778	75.824	61.2861	57.8805	85.9314	31.9995	17.0039	61.318	49.2003	43.2725	38.1072
ATP5F1E	95.6654	59.7344	87.67	84.9278	84.1099	92.7967	82.4851	74.5012	73.0339	78.6719	71.9395	58.1933
ATP5IF1	0	0	0	0	0	0	0	0	0	0	0	0
ATP5MC1	256.658	148.67	208.559	331.485	382.438	280.657	123.978	72.3657	152.929	162.764	151.115	178.695
ATP5MC2	182.857	135.224	182.519	281.811	334.056	155.329	127.142	120.2	213.159	190.508	293.555	188.731
ATP5MC3	269.733	194.491	241.153	223.035	277.587	250.534	186.974	160.692	200.903	143.627	144.597	156.852
ATP5ME	429.126	357.984	260.713	529.667	533.991	379.835	332.901	258.183	260.261	178.471	283.668	263.885
ATP5MF	691.345	417.214	592.89	437.889	456.256	817.973	541.751	562.939	433.313	400.026	428.462	429.084
ATP5MF-PTCD1	31.1699	28.2793	36.9984	23.671	25.9639	40.3173	39.1301	41.7123	22.0475	22.248	31.5106	15.1969
ATP5MG	321.58	289.163	279.343	274.015	260.119	341.973	269.198	290.307	308.22	255.64	253.576	226.084
ATP5MGL	0.811669	0.805529	0.583949	0.557986	0.502369	1.11693	0.456029	0.985157	0.450103	1.01044	1.26472	0.608017
ATP5MJ	205.702	153.957	135.257	184.255	210.497	191.406	189.921	188.62	149.733	186.987	184.348	136.069
ATP5MK	566.169	457.953	359.167	447.215	418.099	500.094	530.795	447.317	327.168	263.946	341.481	359.305
ATP5PB	41.3114	29.0943	29.8131	37.3928	33.543	28.3523	24.677	34.1386	27.5681	27.0046	31.994	22.5636
ATP5PD	329.006	322.795	287.098	336.757	310.309	343.937	327.522	310.136	255.113	248.311	208.938	210.372
ATP5PF	212.756	116.345	199.609	186.517	202.862	206.192	99.8734	110.658	155.785	152.38	96.9125	112.433
ATP5PO	235.491	183.024	201.667	193.626	203.418	206.051	114.709	190.422	182.546	159.169	131.776	114.281
ATP6AP1	66.1484	76.7512	83.5384	75.9464	69.3485	89.1451	95.759	90.0392	70.394	53.4889	62.2923	84.1964
ATP6AP2	57.8415	44.7503	41.113	54.9796	53.5542	54.4137	66.6388	57.1517	84.4083	58.7851	41.4428	25.5183
ATP6V0A1	27.172	27.0608	46.68	37.6113	44.7397	34.1616	30.94	32.3292	27.1465	21.6444	28.6551	17.6202
ATP6V0A2	13.359	10.2523	6.8361	6.51606	6.31814	12.4146	9.45901	8.22691	8.85522	7.24486	7.85865	7.38225
ATP6V0A4	0.238965	3.26953	1.89535	0.176259	0.069937	1.37845	3.65877	2.72904	4.19309	1.21608	0.488549	4.03705
ATP6V0B	56.3509	36.3995	53.4882	40.7165	44.0542	71.6367	57.6941	63.797	46.6792	33.9046	42.438	49.9248
ATP6V0C	151.133	162.875	213.625	171.617	197.741	182.401	205.367	223.927	125.237	128.865	151.09	162.429
ATP6V0D1	62.9644	34.7188	102.337	58.262	60.4019	84.4958	71.4199	97.9903	52.7258	31.1247	57.1977	65.7006
ATP6V0D2	0.17267	0	0.94289	0.479801	1.32364	0.180236	0.104749	0	0	0	0	0
ATP6V0E1	169.69	140.975	196.815	138.925	154.685	188.981	247.816	267.177	177.534	171.872	150.862	148.143
ATP6V0E2	17.413	15.4841	28.2114	11.9551	17.6018	23.9587	20.5641	23.2896	26.3203	21.8464	16.1376	18.5864
ATP6V1A	43.8989	78.1931	57.0674	42.8865	50.5478	55.6709	60.9566	61.46	56.3531	29.9631	41.7793	53.2123
ATP6V1B1	0.366374	6.56449	1.1163	2.37895	4.28905	0.644195	2.46768	11.1305	82.6765	2.38151	1.68788	4.70835
ATP6V1B2	50.7592	35.5927	104.17	55.8187	94.5964	55.1146	34.57	37.533	44.5476	38.7024	38.8598	50.6883
ATP6V1C1	22.1839	17.5147	41.1439	18.7884	28.4764	23.7706	28.5821	37.452	30.5878	23.9858	23.1626	37.2427
ATP6V1C2	0.154972	3.48181	0.665352	0.358827	2.03258	0.268821	1.44373	2.55523	22.1205	4.62375	5.68715	18.723
ATP6V1D	35.2717	34.0224	40.9346	29.505	31.9269	50.0577	55.6972	66.4678	46.3651	50.8892	41.03	55.7623
ATP6V1E1	107.482	171.994	112.466	38.3594	72.0153	119.085	239.791	252.696	246.662	257.112	153.85	184.586
ATP6V1E2	1.19675	1.35877	2.92618	2.40466	2.90097	0.879044	2.10446	1.56784	2.9393	2.24772	1.26076	1.86414
ATP6V1F	112.106	137.693	153.949	84.4159	107.879	171.551	141.216	156.632	106.914	54.2946	68.0683	84.4778
ATP6V1G1	103.991	83.5208	83.8098	99.2681	64.9186	108.764	157.641	140.886	67.9865	45.9401	82.975	84.1872
ATP6V1G2	0.21174	0	0.18239	0	0.141478	0.295603	0.23325	0.284528	0	0.211319	0.253558	0
ATP6V1G3	0	0	0	0	0	0	0.639316	0.515061	0	0	0	0
ATP6V1H	13.436	14.8229	35.3661	13.8694	19.5241	19.9026	21.4109	26.4995	22.4215	21.3601	20.5122	39.0527
ATP7A	1.99272	1.02319	3.48991	3.5752	4.34951	3.94396	2.41487	2.42735	3.3339	3.08975	2.88609	2.20206
ATP7B	19.9625	26.3392	37.7414	35.5212	30.4648	27.6532	21.0098	21.0998	41.3485	16.4016	42.9806	44.835
ATP8A1	8.5057	18.3151	23.6906	29.5452	24.7375	8.35039	8.00586	3.82577	1.55262	3.77631	8.483	1.47355
ATP8A2	0	0	0	0	0	0	0	0.061687	0	0	0	0
ATP8B1	16.5691	10.8665	16.907	35.0766	28.1648	15.5498	13.728	12.4132	19.1521	10.7248	22.5167	14.4645
ATP8B2	2.91134	2.66692	0.548197	1.1865	0.400238	4.0056	7.82365	8.98205	3.87367	0.437	1.21183	0.529233
ATP8B3	0.018163	0.154797	0.260063	0.062698	0.132149	0.056687	0	0.069334	0.01717	0.169803	0.131187	0.697358
ATP8B4	0.07116	0.278601	0.407004	0.092909	0.323355	0	0.087997	0.038965	0.100126	0.088707	0.13287	0.082454
ATP9A	65.6033	36.8492	80.0038	86.9309	48.9631	53.3001	50.0712	64.1948	40.1832	28.8342	69.4179	21.9037
ATP9B	3.80247	4.02512	5.10828	6.50186	5.03263	4.65757	3.83657	4.3147	3.41578	5.52216	8.63672	2.81379
ATPAF1	10.9969	10.7785	14.8985	18.9039	14.4231	10.1411	11.1981	11.6969	15.9581	13.7569	14.7229	13.823
ATPAF2	8.86484	12.7892	18.1787	14.0222	14.119	9.82138	17.1201	8.97709	10.4471	11.6724	7.20983	11.5526
ATPSCKMT	12.2832	7.22316	10.2446	8.92373	9.16829	13.718	7.53924	10.7863	11.3483	11.6746	7.7148	4.96268
ATR	6.70398	7.25489	8.30005	5.56678	7.75962	5.92913	5.98681	5.13056	7.87476	5.10486	6.16223	7.74149
ATRAID	79.1163	71.9416	91.7165	122.537	91.892	90.8704	90.8209	74.9104	76.6884	65.2418	53.563	64.4153
ATRIP	10.5143	8.86347	7.44877	9.53809	5.6652	8.45537	4.66561	6.6558	7.51735	6.53896	6.6972	5.8082
ATRN	24.8075	36.2028	52.4458	61.7469	74.3307	32.5739	44.2863	37.2468	44.9141	17.7315	48.3542	39.8993
ATRNL1	0	0	0	0	0	0	0.073187	0.074417	0	0.080764	0	0.080781
ATRX	12.7616	10.9557	11.4541	18.9662	23.5582	14.3125	10.3613	10.3042	9.11562	7.23635	16.0796	16.8251
ATXN1	0.468163	11.4807	17.7809	15.9737	25.1432	7.22451	6.9964	4.42784	11.1937	16.3865	13.335	20.6688
ATXN10	20.8677	26.6223	26.2727	24.1811	28.1113	32.6303	25.3334	27.6574	30.6218	36.368	35.579	35.7158
ATXN1L	22.5964	20.1217	25.4157	24.3968	19.9272	24.9572	27.3374	40.1546	20.4395	10.9848	27.0906	27.4622
ATXN2	22.2916	24.7271	16.5252	16.7903	20.9181	19.5794	27.6906	24.1053	28.5579	29.8405	24.3464	27.797
ATXN2L	81.2643	82.0655	64.5013	67.1026	81.2983	74.5267	93.9668	89.7665	72.6984	62.2822	52.1244	62.3296
ATXN3	5.35316	5.68551	4.2135	6.18407	3.99561	4.15149	3.72619	6.19214	6.72142	9.95994	6.74653	6.69825
ATXN3L	0	0	0	0	0	0	0	0	0	0	0	0
ATXN7	13.2664	12.0858	16.1752	16.298	12.5371	12.8764	14.9769	16.2442	12.6223	8.8042	21.843	16.3629
ATXN7L1	3.48263	2.55258	6.08133	5.07289	4.87127	5.63787	3.76781	4.17643	3.98128	1.8011	7.20047	2.07355
ATXN7L2	2.36221	0	1.08302	1.21187	0.548472	2.01258	0.647054	0.701205	1.15116	1.54242	1.54892	0.714973
ATXN7L3	31.8422	36.9321	26.5287	35.8771	30.8947	38.4187	34.9271	31.1736	31.1098	36.5176	32.3155	34.2032
ATXN7L3B	19.8321	18.2978	16.2664	21.7838	23.7786	18.9432	18.0704	16.6711	19.7949	17.4156	18.8618	14.1396
AUH	6.89048	12.9598	9.68654	12.4527	9.38338	10.3137	11.4563	7.36166	7.33979	4.46429	11.1774	13.6518
AUNIP	11.8489	15.1881	7.65175	7.51026	7.85658	10.6751	13.2744	15.2394	11.8684	14.1856	8.29601	16.9187
AUP1	91.6263	49.6487	84.0297	93.7974	127.391	75.5102	59.4913	89.1119	79.386	87.3084	61.862	58.0837
AURKA	157.46	139.224	167.841	149.462	152.799	158.863	142.974	117.638	149.385	136.703	103.03	126.168
AURKAIP1	157.107	116.553	125.158	121.084	131.202	167.845	155.372	159.975	123.852	125.87	115.374	115.058
AURKB	53.7937	66.1309	56.5167	36.5798	34.7444	44.8538	41.1698	42.5343	61.1545	73.0552	33.9797	77.1914
AURKC	0.657296	0.587826	0.514265	0	1.09044	0.649126	1.14268	0.892523	0.770389	1.31101	0	0.253056
AUTS2	21.353	12.7213	11.8035	13.3854	12.1925	24.2555	11.177	13.6524	16.0486	11.3521	15.0351	17.2612
AVEN	4.26656	4.11415	3.72649	3.8803	3.62334	4.04172	6.00706	5.26457	3.83679	9.98556	6.50859	4.34278
AVIL	0.409236	0.029599	0.134155	0.162079	0.41735	0.160405	0.036709	0.048024	0.120128	0.161755	0.506377	0.160131
AVL9	19.2998	17.3297	26.4308	17.2267	31.677	25.1696	15.9317	13.2913	18.1946	10.5421	22.5303	22.0947
AVP	0	0.192871	0	0.442497	0	0.282549	0	0	0	0.182629	0.129709	0
AVPI1	27.9483	18.8477	23.8363	27.9939	26.5278	27.9777	14.3225	17.0834	8.47105	6.63667	20.7274	9.06904
AVPR1A	0	0.007045	0.006401	0.006177	0	0	0.022639	0.061074	0.018693	0.012252	0	0
AVPR1B	0	0.008242	0	0	0.008738	0	0	0	0.023342	0.030597	0.061059	0.013476
AVPR2	0.052681	0	0	0.091514	0	0.035408	0	0.217805	0	0	0	0
AWAT1	0	0	0	0	0	0	0	0	0	0	0	0
AWAT2	0	0	0	0	0	0	0	0	0	0	0	0
AXDND1	0	0	0	0	0	0	0	0.019023	0	0	0	0
AXIN1	19.9502	25.816	26.6359	22.0494	27.0477	20.5139	28.0723	27.9361	14.2066	15.6597	15.3903	22.8749
AXIN2	53.128	29.2264	8.8317	20.2226	18.4677	25.8841	58.2328	73.8322	69.598	298.002	48.1375	155.506
AXL	1.49334	4.66713	3.03907	3.40865	1.93665	2.33282	3.50386	2.0618	2.37718	0.590106	3.78804	2.29322
AZGP1	0	0.043853	0	0.711285	0	0	0	0.040538	0	0	1.17376	0.138362
AZI2	16.0094	27.8461	22.5496	16.5057	11.4144	15.7304	24.5832	18.7157	14.2494	18.0799	18.7236	28.2983
AZIN1	70.8063	113.721	78.8377	57.8843	73.9963	67.6613	102.698	98.0337	130.64	116.905	69.6743	131.304
AZIN2	0	0.101927	0.357701	0.056009	0.512641	0.058548	0.025768	0.008742	0	0.144926	0.947486	0.134029
AZU1	0	0.056768	0	0	0	0	0.064377	0	0	0	0.152732	0
B2M	248.718	513.087	287.676	287.112	292.643	250.667	334.994	265.023	581.622	618.331	899.747	416.991
B3GALNT1	2.96432	6.64089	5.07906	3.599	2.70636	4.24329	4.36396	4.35621	11.3928	11.5928	6.68209	13.3199
B3GALNT2	0	0	0	0	0	0	0	0	0	0	0	0
B3GALT1	0.006635	0	0.006823	0	0.014922	0.034563	0.008043	0.006563	0	0.032652	0	0.01726
B3GALT2	0.111942	0	0	0.055543	0.075665	0.070036	0	0	0.056165	0.011043	0.015995	0
B3GALT4	0.947043	0.635686	0	0	0	0	0.363056	0	0.327331	0	0	0.152268
B3GALT5	2.84944	0.226609	0.017924	0.403835	2.16934	1.46835	0.017616	0.025888	0	0.028894	0.004145	0
B3GALT6	19.4632	10.6721	11.01	16.7369	12.9325	19.6328	11.9772	11.7235	7.14274	6.7513	10.1762	8.62631
B3GALT9	2.9588	1.31701	2.51144	6.14221	2.7525	2.12162	1.58348	1.98009	1.67934	0.525951	3.33047	2.18979
B3GAT1	0.011282	0.052693	0.006962	0	0.044742	0	0	0.006697	0	0	0	0
B3GAT2	0.152215	0.039726	0.088073	0.269596	0.214225	0.006114	0.018159	0.04647	0.037505	0.280234	0.032069	0.040709
B3GAT3	20.4781	27.3932	20.8517	16.6619	20.1239	25.598	24.522	24.7995	22.2222	12.5805	19.5076	24.05
B3GLCT	6.28394	5.02668	5.98348	6.46631	6.1059	5.55928	3.65603	3.50285	5.19067	4.21671	2.22217	3.80453
B3GNT2	20.261	62.4663	69.9213	20.9707	19.2226	27.0678	108.594	113.64	44.3856	52.501	39.3511	64.4784
B3GNT3	9.34561	7.47188	2.75815	10.9845	1.6965	10.0464	1.06364	0.223025	5.91113	0.029722	0.021505	0
B3GNT4	1.15126	0.633224	0.802997	0.345641	0.414861	0.95142	1.02152	1.0127	1.04385	0.519395	0.70365	0.632467
B3GNT5	13.0308	8.68283	10.3869	19.2383	13.4271	9.93639	6.56789	5.17631	6.82345	9.96646	17.3117	20.9308
B3GNT6	0.016391	0.01743	0.084428	0.081333	0.024964	0.153964	0.019886	0	0.01649	0.01621	0.093798	0
B3GNT7	3.14256	3.73533	5.9893	3.40015	2.35205	3.18606	3.88073	4.0908	5.20487	0.546444	3.14037	3.04901
B3GNT8	3.45968	2.14101	3.78421	3.80132	3.14095	2.7606	2.44068	2.12038	2.19018	1.83528	1.76971	1.89315
B3GNT9	9.42058	6.25689	23.4955	9.44468	6.13356	13.8139	7.21674	7.81917	8.17825	5.42099	18.2156	11.3089
B3GNTL1	0.440961	0.851669	0.56374	0.91298	1.14571	0.553335	0.636892	1.0826	0.582003	1.00612	0.611177	0.969224
B4GALNT1	1.51915	0.510299	0.430725	0.694578	1.03085	1.16671	2.07044	1.0707	2.36065	0.571703	1.91525	2.06022
B4GALNT2	1.02532	70.062	27.8762	2.71369	3.27753	4.31627	0.962818	3.62088	38.9993	29.5018	166.779	278.731
B4GALNT3	3.66019	7.27322	3.02485	3.93206	0.856232	10.5639	8.67577	7.18361	2.76247	2.94164	2.23107	4.00238
B4GALNT4	4.84026	19.5492	8.43427	3.26135	8.7171	4.09973	12.5982	7.27805	7.75562	9.85976	7.32705	6.5423
B4GALT1	76.1555	98.6772	64.766	78.7269	123.061	94.2703	99.9218	97.1448	58.2798	52.3056	102.7	72.6123
B4GALT2	19.8002	15.8128	13.1487	14.9804	13.8569	19.2332	14.6348	10.5301	18.1914	18.5714	12.8732	19.7617
B4GALT3	30.2961	29.8843	33.2422	27.0638	24.7032	33.3155	32.2359	28.9422	35.2931	20.6987	18.5808	29.4049
B4GALT4	39.286	60.9915	40.4542	28.2619	35.8123	38.9537	47.3863	48.4038	35.6908	27.1611	53.2276	37.9474
B4GALT5	47.5128	59.1659	106.288	86.4387	76.0551	45.1697	63.483	61.9879	56.2442	42.7992	60.4862	67.5666
B4GALT6	13.8018	11.4282	17.1866	23.4541	15.7656	12.8284	18.5427	13.3376	36.8207	62.6878	28.796	18.5845
B4GALT7	8.81249	6.35499	8.39202	13.0635	11.1728	10.0355	11.3021	13.5379	10.0688	9.52478	12.4498	9.1463
B4GAT1	26.6333	22.3017	36.5318	23.6548	22.4127	28.332	24.9901	21.7152	16.6459	12.1017	13.7541	14.7458
B9D1	5.48313	3.38386	10.5528	9.03562	7.72392	3.88957	2.77576	6.04961	5.32747	6.54269	9.00058	5.60875
B9D2	1.86853	0.6739	3.4312	1.67297	2.34957	3.43666	1.01872	0.679682	1.04576	1.44753	1.64801	1.09429
BAALC	0	0	0	0	0	0	0	0.030099	0	0	0	0
BAAT	0.79094	0.120422	3.04509	0.643618	0.560718	0.82217	0.499011	0.445288	55.0387	34.6783	119.149	37.22
BABAM1	47.512	34.6201	61.1109	44.538	61.1926	52.7388	41.0018	53.9557	34.0278	39.05	46.5004	35.9037
BABAM2	26.4868	34.7305	58.6104	36.5272	27.6919	36.5633	35.4542	31.403	39.27	40.0062	30.2848	41.3658
BACE1	3.04707	3.004	6.54936	4.13815	2.07095	5.55922	1.49915	3.24914	3.6881	2.07115	5.02112	6.09788
BACE2	0.31956	0.005849	0.027207	0.028347	0.103965	0.112897	0.458463	0.413219	0.90644	3.08492	0.283689	0.616101
BACH1	18.9333	24.3373	26.3352	23.2093	26.8059	17.8297	14.0668	18.3776	18.5524	13.7548	17.8761	13.8878
BACH2	0	0.006027	0	0.008528	0.031444	0.004331	0.082018	0.049375	0.008494	0.016354	0	0.01117
BAD	39.4318	52.0735	47.29	27.0719	27.2798	59.7479	48.0509	45.0417	51.1467	43.1231	41.9506	42.0409
BAG1	47.0306	28.5282	35.6247	40.1751	18.9802	61.9685	29.4056	18.1779	30.7913	32.1037	30.4365	29.2483
BAG2	8.18111	4.08726	9.14418	5.7046	3.68729	9.24178	7.71492	7.9303	5.84173	4.37707	4.00523	6.51804
BAG3	31.2431	35.4045	36.144	25.9287	21.6117	37.6867	37.7793	34.6533	23.868	17.6777	23.847	27.5898
BAG4	18.8353	19.2107	24.2247	18.089	22.2958	19.9661	23.3413	23.796	20.9537	24.7256	21.7663	20.2238
BAG5	26.5783	29.6635	18.3179	21.3108	21.5907	23.89	30.6358	36.8012	23.7072	32.759	27.0346	26.0703
BAG6	75.3953	76.4295	84.2929	70.6682	57.1404	84.5347	92.416	89.2203	59.5808	72.5028	49.3583	59.9284
BAHCC1	3.68283	3.42417	5.29469	7.62258	6.94244	3.50377	0.223501	0.431307	1.42971	2.85773	2.86289	3.4496
BAHD1	20.9443	17.0456	14.7141	23.0261	18.719	21.4647	13.4884	14.5641	19.6665	20.7505	20.8281	20.1401
BAIAP2	18.2667	20.5571	16.0864	14.3497	11.9741	19.156	20.4775	25.3011	40.3316	34.3723	19.5649	50.017
BAIAP2L1	26.6157	43.4249	32.1026	20.7094	18.8949	35.3476	39.0684	34.12	26.8665	23.1433	25.0735	26.3782
BAIAP2L2	14.5086	11.6842	10.669	18.3684	15.4237	13.1395	3.71519	2.65088	9.62501	13.6038	25.0481	8.86282
BAIAP3	0.12891	0.657127	0.4204	1.96513	1.32434	0.530771	0.108544	0.459909	0.202741	0.181368	1.00432	0.457561
BAK1	16.0995	20.9858	14.937	13.0177	12.6372	16.1331	19.6449	21.0786	12.7385	13.1022	9.18564	11.5756
BAMBI	37.9689	79.4298	14.9639	7.82961	10.5687	42.8493	100.216	183.602	189.889	409.356	265.163	425.559
BANF1	292.93	319.62	267.175	176.928	185.149	311.86	251.291	271.975	229.58	285.915	172.563	251.522
BANF2	1.58046	0.497862	2.58889	2.99319	0.904392	2.21584	0.812586	1.50631	0	0.237982	0	0.205226
BANK1	0.608478	3.60337	4.13508	2.38294	2.07192	1.35691	2.38066	2.06745	6.1566	2.82524	3.96484	3.01622
BANP	15.781	10.959	18.0979	14.5168	14.7467	17.5906	13.9793	17.2566	14.8587	13.889	21.1475	12.8395
BAP1	31.9024	22.8142	34.1004	35.0564	27.4359	37.0421	34.065	41.7957	25.7545	18.5325	29.1594	31.8945
BARD1	8.07684	16.3473	13.2368	14.6712	7.98954	8.78437	14.3441	16.1059	22.0382	20.8032	11.2999	21.4443
BARHL1	0	0	0	0	0	0	0.053304	0	0	0	0	0
BARHL2	0	0	0	0	0	0	0	0	0	0	0	0
BARX1	0	0	0	0	0	0	0	0	0	0	0	0
BARX2	0.285778	0.911702	0.022657	0.043612	0.173986	0.298394	0.506684	0.49562	12.446	4.55562	1.49832	0.857563
BASP1	7.76248	69.5744	44.9228	0.319842	9.27768	19.4421	110.563	195.279	99.147	91.1907	8.18784	13.6152
BATF	0.052477	1.46494	0	0	0.530839	0.440871	1.08526	2.27783	2.93382	4.17387	1.96863	7.29668
BATF2	4.61826	3.59287	6.63289	2.08413	2.94864	5.7894	0.706588	1.48847	0.759859	2.35475	5.17912	1.23167
BATF3	0	0	0	0	0	0.235956	0	0.164449	0.874911	0	0	0.245979
BAX	83.9644	28.4831	58.5413	42.8475	62.5239	102.201	35.5157	43.0294	38.3254	67.723	47.8897	49.1931
BAZ1A	16.2752	20.5531	12.089	10.3813	9.28707	21.789	22.6826	26.504	26.6209	23.8717	17.9747	38.6764
BAZ1B	60.2656	43.171	46.5294	38.1997	37.5495	70.4403	46.0208	53.9089	45.0286	38.6865	39.1796	44.5896
BAZ2A	46.038	65.9545	33.4952	47.5295	48.9602	39.5406	55.232	55.1481	58.1131	34.4765	47.2131	50.168
BAZ2B	5.93799	9.84715	11.6461	10.9063	10.9692	7.46436	12.4071	14.7155	14.5989	7.38135	14.3659	12.8298
BBC3	4.51875	9.91158	6.05129	5.75713	3.27388	3.89989	6.28462	3.68449	5.90609	3.22472	5.2351	8.86624
BBIP1	11.1825	14.6575	12.2177	10.1029	7.52237	15.5904	13.0727	14.1156	7.03063	4.48501	12.5937	10.0282
BBLN	28.4456	46.5574	36.9521	37.2425	21.8766	43.0778	44.0035	34.5505	49.2512	27.1315	20.1944	54.3915
BBOF1	0.440928	1.3831	0.701739	0.602304	0.230962	0.68778	1.00492	0.932402	0.174181	0.308025	1.30428	0.508162
BBOX1	0	0	0.085431	0.026628	0.236358	0	0	0	0.515527	0.186673	11.186	0.023434
BBS1	9.59123	7.11221	10.1538	16.2611	14.7534	7.38262	5.40114	8.1721	10.0862	5.93348	17.255	7.09739
BBS10	4.529	3.55293	5.46743	4.98028	4.57549	4.06135	4.65663	5.26063	7.07926	4.06148	4.6586	3.35719
BBS12	1.43881	1.62499	4.75879	6.54938	6.99615	2.01046	1.81035	1.41514	1.37481	1.07147	2.97741	1.10406
BBS2	5.47095	6.48574	8.7609	4.88513	7.26268	7.34092	7.27763	7.85724	6.47233	3.40807	2.60109	7.05923
BBS4	8.76858	6.07014	18.4479	10.4013	8.06079	10.6787	5.62122	7.76342	4.68397	3.51926	6.19248	4.24328
BBS5	2.16267	0.494887	0.194716	0.771446	0.704927	1.59833	1.01335	1.03242	1.88778	1.87706	1.28804	1.37126
BBS7	4.64657	5.04646	4.7428	5.5741	6.80659	5.37132	5.33596	3.76544	5.30905	3.65156	4.82144	4.24612
BBS9	0.58954	1.03388	2.31212	1.03584	2.46449	3.36511	1.19382	1.06949	1.63197	1.31158	3.5581	1.63771
BBX	1.40081	6.13741	5.58485	10.865	10.2835	0.989189	1.33034	0.893329	20.2757	8.71288	12.3398	26.6292
BCAM	70.3636	121.83	102.901	142.424	112.636	104.731	79.5177	84.7648	195.457	81.5811	152.612	145.698
BCAN	0.015858	0	0	0	0	0	0	0	0	0	0	0
BCAP29	6.61341	5.79366	7.89764	5.7923	7.74235	11.0659	8.25305	10.8497	9.39964	3.64956	6.2759	7.25981
BCAP31	165.551	111.909	138.445	131.524	146.925	167.05	138.897	133.4	129.934	134.989	109.369	130.614
BCAR1	44.6501	33.0106	56.0615	49.9629	35.3124	50.7385	38.5145	39.677	37.0624	19.8751	52.7882	36.3402
BCAR3	4.1227	6.18523	7.1438	5.84754	7.68476	4.90676	5.52446	4.08887	14.5667	5.06987	10.3341	8.81769
BCAS1	2.08796	0.910114	4.74649	17.7266	11.6104	2.29333	0.570441	0.269174	3.42532	0.221421	1.61781	0.317322
BCAS2	14.8959	13.8765	16.135	14.004	12.9278	17.2862	21.0512	25.9413	16.6943	16.9928	17.3754	22.3705
BCAS3	10.9371	15.3585	10.7362	18.4289	18.6549	10.3016	13.5025	15.9669	11.7418	11.0306	17.4694	10.9716
BCAS4	12.8643	16.1015	12.4967	13.1594	12.8699	14.6836	11.4433	15.3667	22.3275	12.9391	17.4339	16.6935
BCAT1	105.603	161.177	95.238	31.6412	30.5838	103.165	248.932	372.805	451.006	466.208	255.867	650.315
BCAT2	53.034	60.8895	26.934	52.8296	64.4817	56.8866	59.8563	60.1216	47.8168	52.669	28.7262	45.901
BCCIP	123.834	75.9132	76.8769	98.2906	80.3233	116.541	84.1447	94.3873	57.6513	53.7408	71.0382	56.2751
BCDIN3D	3.2102	1.33669	3.01663	2.74864	3.13306	2.7581	1.19715	2.30797	1.9951	2.06762	2.65393	0.878772
BCHE	0	0.018072	0.035015	0	0.733037	0	0	0	1.6759	0.13448	0.218823	0
BCKDHA	15.397	23.747	28.8039	24.2763	20.2592	17.9918	11.522	9.67769	16.8302	16.905	18.5929	22.6167
BCKDHB	25.094	14.0549	48.0627	38.6499	28.0285	32.7929	17.8742	18.5341	45.6577	13.7019	23.2974	15.5675
BCKDK	21.163	21.9931	32.1149	25.918	25.2072	26.9991	17.1807	19.6686	21.188	22.0368	17.3064	18.9247
BCL10	10.7686	11.0777	11.9693	11.3118	10.6047	13.03	10.6938	10.3418	8.04875	8.26623	14.267	8.19746
BCL11A	0	0	0	0.007958	0.163875	0	0.163194	0.007933	0.074098	2.84236	0.235142	0.105199
BCL11B	0.171055	0.053701	0.134343	0.142939	0.79872	0.212704	0.006138	0.013361	0.337292	0.519303	0.864438	0.148698
BCL2	0.897736	1.86415	0.65224	1.45291	2.01494	1.35806	4.56955	3.74582	0.126993	2.12468	1.75729	1.10669
BCL2A1	0.128951	0	0	0.081352	0.211631	0.067849	0	0	0	0	0	0.072993
BCL2L1	275.583	357.504	199.777	217.62	227.109	283.08	340.738	366.48	277.754	280.496	352.104	316.501
BCL2L10	4.78343	6.8142	8.26431	8.71473	9.17355	5.05179	6.28877	5.01248	4.28145	2.84718	7.16359	4.25324
BCL2L11	10.6815	18.2085	24.7994	24.9955	27.2678	12.4558	9.8021	13.4565	13.3011	10.2145	36.6932	14.9525
BCL2L12	57.4463	35.6145	22.7812	36.2522	44.0281	51.9887	41.7633	47.9134	54.3123	61.3672	19.6515	38.9517
BCL2L13	13.8098	27.6744	14.4399	9.3105	11.1608	12.0554	16.7943	19.8919	28.5451	21.1926	23.1379	22.1117
BCL2L14	0	0	0	0	0	0	0	0	0	0	0	0
BCL2L15	0	0.018651	0.035938	0	0.04767	0.065037	0	0	0.062124	0.122475	2.28797	0.113113
BCL2L2	13.404	15.7426	11.6174	16.5531	17.372	15.6728	17.9594	23.1426	19.4192	21.8191	16.4772	19.2615
BCL2L2-PABPN1	9.51758	10.7886	6.96541	10.1754	9.86417	12.1173	8.65298	5.62765	10.3275	6.88928	13.1787	8.56066
BCL3	14.5059	27.0778	17.0918	11.816	17.5546	20.1192	13.2103	9.86038	23.5187	30.3559	22.9726	29.3565
BCL6	21.7015	16.0995	24.6146	53.9037	27.385	25.9055	18.5158	22.6954	42.8811	5.13066	27.574	14.4869
BCL6B	0.045059	0	0.023188	0	0	0	0	0	0	0.011113	0.016096	0.039138
BCL7A	15.8295	9.12445	3.66276	7.04056	10.5037	10.4229	10.4357	8.90794	12.2559	16.0848	15.0979	13.1367
BCL7B	36.2349	24.7199	30.9708	22.2767	24.0521	47.7232	24.6746	33.7166	25.0455	17.386	17.6149	31.5872
BCL7C	35.4278	19.4076	37.2828	36.1268	26.5955	41.4457	17.0962	25.7207	25.653	35.5999	24.1041	17.1168
BCL9	13.8616	6.7936	13.8342	15.7253	15.451	11.0909	5.71535	5.19633	8.36322	9.74357	12.6045	8.53656
BCL9L	95.5944	159.297	124.528	99.9074	90.8413	126.909	133.151	143.44	156.518	110.477	164.683	136.435
BCLAF1	102.57	49.2508	68.6811	76.9021	62.0695	92.1728	67.7845	78.8059	59.6379	74.0527	67.3387	61.1346
BCLAF3	1.71947	1.93616	2.31604	2.21731	1.73357	2.57245	2.39967	2.49472	2.40752	3.49126	3.22158	1.51443
BCO1	0.23943	2.27968	2.25941	1.54161	3.1178	0.688226	1.36454	2.60749	1.65647	0.166277	5.73325	0.380382
BCO2	0.35299	0.296499	0.488459	0.683034	1.31987	0.109452	0.130402	0.260364	0	0.592134	0.654242	0.255894
BCOR	14.3769	9.37033	11.3396	15.6912	11.2082	10.8898	6.38834	7.13276	9.88301	11.436	16.9431	9.40342
BCORL1	12.2062	8.31722	12.8108	12.4093	10.35	11.8497	9.85824	8.25574	9.81259	5.35417	7.30734	6.25377
BCR	55.4797	34.5086	39.2054	58.4831	51.1813	46.7412	28.9423	26.6728	41.4163	32.7388	35.3821	27.1184
BCS1L	14.5156	14.6003	13.372	14.4241	16.5679	12.3487	20.0243	23.6846	21.2261	18.1105	15.2682	13.3782
BDH1	3.55852	0.82732	3.99764	3.97519	3.71788	2.82255	1.41212	0.860402	0.568622	0.901501	4.48715	0.797625
BDH2	2.77815	2.31826	6.6498	5.77653	9.66297	2.88288	4.30662	2.85112	2.07688	1.2913	10.6112	4.19959
BDKRB1	0	0.362044	0.31752	0	0.048224	0	0.154236	0.035378	0.31065	0.038028	0.060881	0.260031
BDKRB2	0.464943	2.78901	4.45478	0.404204	1.1159	0.39326	0.838414	1.35447	1.2446	0.128207	0.826851	2.52527
BDNF	0.422991	0.311708	0.061134	0.02948	0.011804	1.13881	1.9445	3.86952	11.0305	4.1529	0.573548	0.742744
BDP1	0.284258	0	1.36406	1.46677	0.340551	0.350962	1.53188	3.41345	0	0.163427	0.250806	0
BEAN1	0	0	0	0.018971	0	0	0.023196	0	0.194735	0.037858	0.054729	0.024071
BECN1	24.7806	26.8289	28.429	36.2216	37.6218	20.781	29.8675	41.0777	36.7104	24.6385	33.4702	23.9458
BECN2	0	0	0.070615	0.033909	0	0	0	0	0	0	0.196325	0
BEGAIN	0	0	0.151236	0	0.317418	0	0	0.084756	0	0.024168	0	0
BEND2	0	0	0	0	0	0.035402	0	0	0	0	0.030874	0
BEND3	9.21786	4.1773	4.84764	6.07062	4.97026	7.9732	4.20499	5.39761	3.50254	4.71482	5.13773	4.60448
BEND4	0	0	0	0	0	0	0.016177	0.008803	0	0	0	0
BEND5	0	0	0	0	0	0	0	0	0	0	0	0
BEND6	0.011367	0.016824	0.093596	0	0.030665	0.011853	0	0.011242	0	0.03129	0	0
BEND7	2.26657	3.20199	2.5935	1.661	1.35958	2.09802	3.05194	3.86584	5.97143	3.38758	5.26285	5.02578
BEST1	0.529316	2.94052	1.18986	0.764411	0.894533	0.609271	3.47144	2.77675	1.79331	2.05919	4.42668	2.21227
BEST2	0.018894	0.023354	0	0.021768	0.049622	0.039455	0.026621	0.108391	0.022127	0	0	0.095619
BEST3	0.013993	0.118971	0	0.013887	0.015781	0.08759	0.050921	0.040737	0.070306	0.055291	0.060023	0
BEST4	0.064828	0.041357	0.066781	0.096503	0.126637	0.050743	0.066824	0.038419	0.048911	0	0.04637	0.014102
BET1	12.9442	17.5417	16.9771	11.0883	10.5135	18.5921	19.7911	20.4798	14.5207	10.0742	9.98018	10.4793
BET1L	46.7565	80.3065	49.6029	40.965	44.0416	51.8963	79.2146	78.9749	53.2593	43.6576	59.7187	46.2279
BEX1	0	0	0	0	0	0.066125	0	0	0	0	0	0
BEX2	11.271	12.2994	6.6052	4.66252	3.77454	11.151	15.3405	25.4106	14.4281	5.63899	8.9733	11.779
BEX3	237.962	241.352	155.142	151.158	146.335	383.232	259.031	285.642	325.728	184.982	194.173	341.134
BEX4	0.572453	0.359551	0	0.085804	0.153059	0.281985	1.06353	1.56311	0.13668	0	0	0
BEX5	0	0	0	0	0	0	0	0	0	0	0	0
BFAR	16.5263	21.3691	16.4825	20.2372	24.4182	11.0252	14.9944	20.7554	11.7208	10.1848	11.6517	13.0858
BFSP1	14.7195	2.48808	10.2851	10.0241	2.5885	13.9816	4.18906	4.9994	1.67702	1.48158	3.06606	1.22371
BFSP2	0	0	0	0	0	0	0	0	0	0	0	0
BGLAP	0	0	0	0	0	0	0	0	0	0.436066	0	0
BGN	8.95636	2.48616	3.23514	3.32715	1.45858	3.00736	2.68797	6.12869	3.1915	0.79208	1.8655	0.877149
BHLHA15	3.05419	4.06141	1.54967	1.64861	1.62765	3.25499	5.52129	1.83981	1.32748	1.54622	1.03205	1.32934
BHLHA9	0	0	0	0	0	0	0	0	0.032395	0	0	0
BHLHE22	0	0	0	0	0	0	0	0	0	0	0	0
BHLHE23	0.044665	0	0.092493	0	0	0.13739	0.1629	0.396747	0.045573	0.043767	0	0.03926
BHLHE40	12.346	75.5379	33.093	4.65078	4.96561	11.5357	13.9272	14.5767	22.9851	24.0565	21.016	20.061
BHLHE41	0.211567	0.53451	0.108859	0.220394	0.317555	0.639701	0.656369	0.816075	13.8364	0.749529	2.16577	0.16535
BHMT	0	0	0	0	0	0	0	0.01632	0	0	0	0
BHMT2	0.028013	0	0	0.027802	0	0	0	0	0.031364	0	0	0
BICC1	46.3402	66.2042	123.653	60.3178	37.4834	80.694	51.3621	73.7941	59.6562	99.4261	198.906	109.79
BICD1	17.9938	18.1531	15.5888	19.2626	9.55087	13.9132	12.3639	15.7014	12.6119	7.73742	14.7096	12.7636
BICD2	22.4238	20.4488	12.1847	15.712	7.69744	20.9487	21.2814	16.4938	10.6772	12.7884	5.55769	19.3238
BICDL1	6.34357	11.2812	4.33172	2.16663	2.39072	8.19582	8.11098	8.10262	13.4377	10.3343	10.2654	18.9531
BICDL2	1.27263	3.74668	4.06308	4.84748	4.28575	2.68509	3.05208	3.959	4.53712	3.88195	6.25689	5.63532
BICRA	10.4938	19.7736	7.9059	8.08556	9.05915	16.6902	14.6954	14.8809	13.5448	18.9043	10.7981	17.5691
BICRAL	4.77686	3.55919	8.16944	5.43164	3.54494	5.64497	3.85792	4.35742	4.54299	3.7662	6.25171	6.67583
BID	30.8868	36.8082	25.5279	20.6887	27.5754	38.398	32.4596	31.3279	40.9096	43.6698	33.7864	53.0901
BIK	8.43986	33.9468	7.69462	4.30308	4.38727	10.8262	42.4293	32.7525	28.2189	23.0603	17.4622	21.3672
BIN1	117.539	128.282	231.046	128.848	196.931	211.109	90.1654	86.3924	52.3093	40.1921	136.281	55.2283
BIN2	0.097822	0.66729	0.021578	0.061864	0.187562	0.065107	0.162906	0.261581	0.118283	0	0.029974	0.072704
BIN3	12.3011	6.1116	10.6566	8.1152	15.0459	11.5352	10.8361	8.15671	10.699	7.32682	11.4011	6.61011
BIRC2	26.1067	29.0547	27.5095	25.9554	19.0142	31.1722	35.1266	32.3219	31.2442	26.9344	33.0977	23.5778
BIRC3	1.57478	17.7596	2.56221	1.48331	1.71349	2.52149	4.37669	3.52424	26.2203	9.30936	11.7922	2.84051
BIRC5	80.5229	53.8622	46.2141	58.975	68.8418	71.9407	57.1159	46.9307	48.3953	56.1639	36.3401	55.7483
BIRC6	20.8772	26.3801	23.8019	25.7357	23.852	20.8415	27.6247	27.1185	26.1312	28.4395	22.1401	23.2772
BIRC7	0.884808	1.41459	0.580022	0.393287	0.300111	0.426834	0.371489	1.84937	0.809943	0.976174	0.292873	0.267781
BIVM	9.80811	5.41281	13.3607	12.0085	15.7464	11.8168	4.25445	3.55564	8.32911	7.15411	15.0218	3.03916
BIVM-ERCC5	0.339127	0.396342	0.885692	0.637633	0.733349	0.081066	0	0.317288	0	0.337025	0.274078	0
BLACAT1	0.233288	0.358169	0.132376	0.274214	1.00778	0.03198	0.186062	0.34012	0.135192	1.6282	1.00303	0.309462
BLCAP	64.5111	51.0519	68.3433	77.8649	71.3588	70.3811	68.6917	89.5163	66.322	47.7831	67.0372	43.404
BLID	0	0	0	0	0	0.058146	0	0	0	0.167322	0	0.048833
BLK	0	0	0	0	0	0	0	0	0	0	0	0
BLM	12.1569	11.0817	8.00857	9.74733	8.45817	11.0689	8.91204	8.1478	11.8292	18.6305	5.95344	9.97255
BLMH	21.0047	33.0849	37.8431	38.1818	36.4381	25.0745	37.35	34.5781	36.7028	30.6027	23.9178	20.6646
BLNK	0.010229	0	0	0.510831	0.285376	0	0.471825	0.500782	2.50184	1.06443	2.31702	2.11844
BLOC1S1	79.5114	55.9605	96.7196	83.2833	99.6153	91.4155	49.7658	54.5925	48.8089	69.0712	90.9008	55.5631
BLOC1S2	22.0577	22.4051	17.9099	18.4834	22.2496	20.7784	25.8366	29.9307	14.4783	11.7502	17.2274	17.8642
BLOC1S3	12.5231	17.1144	15.1723	10.7619	14.0547	17.8762	14.3499	16.7474	16.1284	15.7724	10.4876	14.0814
BLOC1S4	11.7521	9.50027	9.40916	13.561	11.4184	13.8696	11.8026	8.08207	7.48914	3.14622	8.94947	6.64372
BLOC1S5	10.8629	17.8571	13.9382	15.0455	10.0081	15.1375	17.5287	16.4765	12.1791	9.31478	8.26184	7.73784
BLOC1S6	24.5573	30.8999	20.4253	20.5463	22.3431	25.4113	23.273	29.1742	25.73	26.6693	22.4663	16.7158
BLTP1	2.5128	6.54898	4.2354	6.85765	4.42793	3.53034	5.75182	5.0726	4.46427	2.29915	5.86012	5.73086
BLTP2	68.6306	62.1889	89.1574	62.9577	57.4418	67.7899	53.3811	65.2771	73.4159	62.9132	56.3121	60.5153
BLTP3A	17.8258	31.7623	23.7463	19.9959	14.6142	18.6196	30.1436	31.6752	17.0328	17.3555	15.1482	24.1625
BLTP3B	31.7989	16.3732	21.8449	21.1221	27.6384	31.0502	15.2035	15.8876	13.1103	14.3975	39.3983	19.2522
BLVRA	5.20199	25.0712	17.767	7.66566	11.1769	14.4556	25.431	18.8482	28.2613	26.0807	22.8493	43.564
BLVRB	56.4297	64.3401	99.8449	61.2637	92.8721	62.9005	63.2175	91.7027	70.4995	49.3737	72.3812	112.98
BLZF1	13.6747	15.7391	18.5434	13.5636	10.6947	13.4095	18.7829	21.3747	17.27	15.7755	16.5043	12.3891
BMAL1	5.92766	3.92699	3.50199	4.26668	4.67066	6.61023	3.62199	5.46647	9.08579	9.31352	9.03281	7.52397
BMAL2	15.571	25.4399	17.4544	15.6922	11.8412	25.9577	27.8317	24.263	20.919	16.8307	10.8892	14.0169
BMERB1	0.019605	0	0.023401	0	0.025675	0	0.055081	0	0	0	0	0
BMF	34.7599	24.5586	28.5737	40.1891	46.3017	32.138	23.4153	25.2704	23.3185	42.3656	84.0823	22.8928
BMI1	27.7613	17.1343	20.9487	19.6479	13.7961	32.4622	24.3772	36.5441	28.9481	19.247	18.6178	21.1718
BMP1	2.91008	4.02789	3.98654	6.1072	3.33653	2.70736	3.78051	3.34134	4.53576	4.37779	3.60796	5.38069
BMP10	0	0	0.006605	0	0	0	0.007787	0	0	0	0	0
BMP15	0	0	0	0	0	0	0	0.034818	0	0	0	0
BMP2	16.6837	29.3429	53.3118	15.6646	14.6773	27.9188	40.6887	31.509	13.1557	6.63515	58.0819	7.67307
BMP2K	8.89181	15.6207	13.5091	14.7814	14.352	14.0921	18.0644	14.522	9.14674	9.291	16.197	11.5599
BMP3	0.019102	0	0	0.006319	0.00716	0	0.007719	0	0.006374	0.025067	0	0.005521
BMP4	68.6506	88.2737	61.3411	37.5692	46.7404	60.6707	90.6973	80.3999	96.5023	186.648	60.8955	165.779
BMP5	0	0	0	0	0	0	0.072334	0.088498	0.807567	0	0	0
BMP6	0.031372	1.01048	0.021526	0.093397	0.188438	0.010903	0.735525	0.320631	0.209796	0.959046	0.119516	0.163452
BMP7	50.0701	74.6852	64.3155	17.0337	42.9907	62.9388	95.5901	175.572	112.147	133.685	26.2432	92.4865
BMP8A	2.19101	1.00125	5.95111	5.04774	2.55719	4.95556	0.26479	0.355573	0.496232	0.362842	8.1192	0.561824
BMP8B	2.84938	1.54043	7.55961	7.7021	7.16929	4.08977	1.44736	1.21436	1.77087	2.25066	10.1444	1.08313
BMPER	0	0	0	0	0	0	0.046924	0	0	0	0	0
BMPR1A	12.9983	8.26084	10.2751	14.5012	7.86933	11.3652	9.91052	11.2946	8.95422	4.69745	11.4084	6.29761
BMPR1B	0.238841	0.163438	0	0.02431	0.312308	0.196018	4.06264	3.66252	8.10095	1.00709	0.554713	11.0572
BMPR2	9.65917	13.2535	18.4567	14.7297	15.3486	14.9617	13.1956	14.4401	16.1654	13.561	17.0201	13.6593
BMS1	35.2139	28.2637	25.5339	28.0181	14.8602	27.6591	27.8519	34.6379	26.2025	24.3854	24.2561	26.0253
BMT2	3.13368	2.25955	4.0744	3.66205	3.21001	3.40911	2.77371	2.28918	3.66138	1.39543	2.4866	2.77828
BMX	0	0	0	0	0	0	0	0	0	0.032235	0	0
BNC1	0	0.01817	0	0	0	0.034215	0.041514	0	0	0.008433	0.036668	0
BNC2	0	0.003152	0	0	0	0	0	0.008827	0.031404	3.14141	0.87736	4.74403
BNIP1	13.9916	12.8236	15.9387	11.2537	14.5755	14.7659	14.5209	17.0909	17.1682	19.02	15.0804	17.6185
BNIP2	26.6313	29.4744	18.3103	17.1895	13.6582	27.1926	29.2359	30.4161	36.0329	39.8582	19.2077	26.0953
BNIP3	17.854	19.6179	17.8376	24.8445	16.2131	15.2664	24.0359	21.8973	16.5883	7.08375	20.078	23.4556
BNIP3L	19.0145	34.1231	41.085	26.9021	29.4486	19.9418	24.3207	21.2002	43.8558	29.8676	31.1419	44.3787
BNIP5	1.60095	8.86104	16.5586	2.8723	1.46877	2.75252	1.50431	1.17445	1.45709	0.867843	12.7465	0.147311
BNIPL	0.578051	0.800813	0.78764	0.699888	0.70441	0.627299	0.53008	1.22665	0.784061	0.344656	0.907126	0.324358
BOC	0	0	0.009461	0	0.039192	0	0.041885	0	0.018437	0.018125	0	0
BOD1	61.1819	58.1484	48.8679	54.7267	59.7323	60.1572	93.3156	90.0861	54.224	57.252	42.9139	40.9411
BOD1L1	18.1608	23.6062	15.7414	21.776	19.9493	21.8844	21.1647	17.4575	16.2226	10.3273	23.1604	17.7198
BOD1L2	0	0	0	0	0	0	0	0.011864	0	0	0	0
BOK	11.152	14.6671	16.4427	7.77247	5.59471	15.9768	19.7386	19.6283	20.5654	33.0993	27.8061	34.4056
BOLA1	8.42465	13.5444	10.6938	12.3636	5.62445	16.3756	15.7117	11.951	21.3532	9.07282	8.79031	8.16968
BOLA2	15.762	23.8777	19.4245	19.1647	15.0036	19.4837	8.1362	22.2045	23.4533	20.5665	0	12.4143
BOLA2-SMG1P6	15.2135	15.6527	10.3689	11.2916	11.8902	16.3485	14.0074	15.6272	11.5346	17.9479	8.80623	15.6073
BOLA2B	129.695	66.5315	93.2273	61.0135	91.1395	119.486	102.551	131.977	112.6	121.094	70.7634	79.1006
BOLA3	77.6198	66.4455	36.7831	48.2078	57.524	58.7295	81.9736	76.3182	81.7904	92.1871	38.3423	57.0873
BOLL	0	0	0	0	0	0	0	0	0	0	0	0
BOP1	31.6465	18.9155	18.5014	13.0401	32.95	24.9511	19.6226	26.1782	24.3746	34.553	12.5145	38.0612
BORA	20.6114	12.3131	13.7919	15.2937	15.6961	19.2265	11.0462	13.7262	14.0943	15.5889	15.1038	9.51305
BORCS5	0	0	0	0	0	0	0	0	0	0	0	0
BORCS6	2.79355	5.08279	5.7183	3.77232	5.13073	3.87575	4.44691	5.65791	5.24969	5.46134	3.91158	8.28898
BORCS7	17.3171	15.6014	18.3869	23.0007	21.4395	19.8175	7.93128	7.81486	15.6544	9.91102	26.6411	7.40152
BORCS8	12.2592	6.21544	13.5351	9.112	13.1306	12.9993	9.13185	13.0974	13.7585	12.7423	15.2074	7.66317
BORCS8-MEF2B	0.539177	0.615893	0.212024	0.300517	0.638298	0	0.237237	0.571714	0.275888	0.073095	0	0.746074
BPGM	6.71902	7.42431	5.64389	3.51157	5.10501	9.71002	6.47542	7.87005	7.68612	5.45714	4.10772	4.80999
BPHL	14.6041	7.18797	23.5168	17.5127	18.7478	10.3917	8.356	11.7421	9.80264	6.14614	18.768	5.55468
BPI	0	0	0	0	0	0	0	0.041893	0.02304	0	0	0
BPIFA1	0	0	0	0	0	0	0	0.042811	0	0	0.065268	0
BPIFA2	0	0.692858	0.138076	0.176493	0.710151	0.046617	0.054042	0.087749	0	0	0.064017	0.039071
BPIFA3	0	0	0	0	0	0	0	0	0	0	0	0
BPIFB1	0	0	0	0	0.02945	0	0	0	0.262756	0	0.298163	0.907674
BPIFB2	0	0	0	0	0	0	0	0	0	0	0.033804	0
BPIFB3	0	0	0	0	0	0	0	0	0	0	0	0
BPIFB4	0	0	0	0	0	0	0	0	0	0	0	0
BPIFB6	0	0	0	0	0	0	0	0.051133	0	0	0	0
BPIFC	0	0	0	0.039325	0	0	0	0	0	0	0	0
BPNT1	21.6961	24.8916	41.785	23.4889	24.3786	31.3018	22.8595	19.4428	30.993	19.5117	28.5025	32.6377
BPNT2	17.5613	16.5928	21.0011	16.4054	19.0048	17.1947	12.881	12.1443	26.931	30.3128	14.1012	31.0703
BPTF	12.2674	7.12354	9.73907	15.8678	12.2275	13.0392	8.18062	9.77089	7.05247	8.47164	13.2487	6.41817
BPY2	0	0	0	0	0	0	0	0	0	0	0	0
BPY2B	0	0	0	0	0	0	0	0	0	0	0	0
BPY2C	0	0	0	0	0	0	0	0	0	0	0	0
BRAF	12.0382	15.095	16.7719	16.1607	13.6314	14.7628	15.7747	14.8542	9.78421	6.19961	13.4714	9.92826
BRAP	21.0165	20.272	14.029	12.1954	14.3923	21.2577	23.5349	28.9063	21.4672	23.7755	23.7684	24.1658
BRAT1	18.8647	6.40766	9.69057	9.18917	12.2074	20.7966	8.86767	7.84266	11.5179	8.73819	7.99667	7.61791
BRCA1	21.0993	23.0082	18.159	17.7741	15.9902	18.0913	18.2932	23.972	25.1619	18.4353	14.0967	22.0461
BRCA2	10.3766	9.76716	9.91069	4.30053	3.87707	10.1713	3.10708	11.4609	5.3502	3.52436	2.67687	1.65603
BRCC3	19.6572	10.4681	23.8154	20.4226	22.6243	18.1282	15.7024	22.2405	12.9666	11.5207	15.1163	10.8351
BRD1	19.1252	20.9952	21.0671	19.9074	23.2736	24.208	25.6834	25.7846	25.5746	22.7193	32.8666	20.6527
BRD10	2.701	3.80405	3.58001	5.73187	4.69221	3.42864	3.83038	5.22011	5.6383	3.12537	6.69517	4.52932
BRD2	2.59595	1.65754	1.8682	3.87633	1.08465	2.30213	1.95364	0.68969	0.995315	1.09315	3.03131	1.38766
BRD3	39.5741	27.3599	29.8793	45.7038	20.8013	38.3869	36.3074	27.8187	23.7046	13.5279	21.3689	41.9941
BRD3OS	6.21572	4.72281	9.57867	10.8086	5.53702	7.50909	6.99031	6.00523	4.91179	4.0176	5.97898	7.98662
BRD4	55.4761	61.8298	46.0534	38.4059	48.8055	58.5081	64.8239	66.3076	65.4009	54.4031	47.414	53.9429
BRD7	82.7289	69.5179	90.084	74.3245	58.6573	88.4777	70.4121	86.896	78.9086	66.0127	89.0179	91.0837
BRD8	32.496	22.5022	44.0667	39.8078	28.2095	28.244	24.2826	31.8056	38.6033	34.3056	37.4879	22.0428
BRD9	23.745	28.5063	17.3735	16.2907	18.5639	23.5143	23.0784	26.2147	16.1017	19.6554	22.5507	12.1933
BRDT	0	0	0	0	0	0	0	0	0.012867	0	0	0
BRF1	10.9123	10.4181	11.1882	15.6124	12.2023	14.2817	11.5778	11.199	12.9915	14.4368	17.2034	15.2838
BRF2	6.20455	8.68135	7.72702	6.71727	9.35552	7.2821	11.2426	13.2348	9.76651	8.77115	7.7332	8.06028
BRI3	86.5129	120.207	98.5047	79.3274	88.3085	125.493	141.383	142.185	169.349	60.6393	69.1142	106.471
BRI3BP	41.0632	24.4778	23.5483	29.6803	35.2662	37.4188	18.2024	15.5224	22.7308	29.9112	30.6201	25.0509
BRICD5	2.56888	6.44911	2.63802	6.30959	1.96799	3.89589	3.72291	4.65073	1.7164	2.75553	2.18109	6.54612
BRINP1	0	0	0	0	0	0	0	0	0	0	0	0
BRINP2	0	0	0	0	0	0	0	0	0	0	0	0
BRINP3	0	0	0	0	0	0	0	0	0	0	0	0
BRIP1	12.2396	13.9734	11.2776	11.2315	9.41263	15.0566	14.0771	14.1017	11.8511	12.6937	7.43563	12.1028
BRIX1	56.8461	55.6242	40.729	37.848	36.4692	51.0682	62.5275	77.2327	51.8151	50.8136	34.8771	47.147
BRK1	111.083	88.4551	108.751	118.516	69.6868	119.75	93.8421	125.452	80.5278	78.5984	102.58	78.0928
BRME1	5.55719	2.4503	2.66774	3.71541	3.2598	4.46541	3.45859	2.99462	0.574823	2.54384	2.75183	1.54998
BRMS1	60.0278	46.8064	53.6627	33.3919	43.4282	68.8869	40.9069	58.4065	42.5302	44.5712	41.9239	38.2815
BRMS1L	6.5886	3.8236	4.14712	7.5131	5.27883	5.15668	4.8036	5.2988	5.02062	6.53294	6.22927	7.35781
BROX	19.7206	15.5208	32.041	16.8739	18.548	22.3536	20.4403	22.4338	30.9333	27.465	23.5821	31.3152
BRPF1	11.6464	9.23046	8.8384	10.3452	7.09473	11.9258	15.2552	15.3949	8.39368	6.13183	12.0575	16.0049
BRPF3	24.9021	18.6302	21.1136	28.2272	21.6975	24.1552	24.0549	30.4256	14.0232	11.6736	24.82	10.7088
BRS3	0	0	0	0	0.016428	0	0	0	0	0	0	0
BRSK1	15.2437	20.0315	14.2267	24.5283	21.2675	16.8666	16.2368	17.3719	6.75835	6.17018	14.695	7.56325
BRSK2	0	0	0	0	0	0	0	0	0	0	0	0
BRWD1	11.8718	16.371	13.7435	18.4678	17.1396	11.5141	8.87143	17.5857	20.0471	18.9911	16.62	15.6783
BRWD3	6.85823	7.28164	7.71228	9.93541	11.0161	6.83743	6.3912	4.30427	5.96791	4.88698	6.96916	6.81136
BSCL2	5.57514	3.79474	6.80581	2.38987	2.81393	7.19621	3.39176	4.35315	6.06365	3.65454	2.23453	4.00578
BSDC1	10.6919	18.4528	15.0056	13.3915	11.4837	10.8369	23.5362	26.1306	15.2953	11.796	18.0332	21.1995
BSG	498.548	379.351	476.287	340.992	397.845	550.217	411.688	370.655	470.803	314.992	260.724	322.667
BSN	1.04187	0.087143	0.410787	0.268917	0.224197	0.740079	0.273705	0.937356	0.247012	0.569457	0.567063	0.409615
BSND	0.050973	0	0	0.003891	0.118933	0.012251	0.009505	0.031037	0	0	0.016779	0
BSPH1	0	0	0	0	0	0	0	0	0	0	0	0
BSPRY	8.87828	11.8954	8.74319	9.01951	7.59836	10.9435	16.3021	10.7313	10.2343	8.01801	10.1856	18.87
BST1	0.180644	0.089672	0.061485	0.167195	0.144782	0.25419	0.037173	0.048873	0.069972	0	0.03016	0
BST2	103.514	48.1401	124.118	33.6089	66.3822	162.539	33.7942	36.7512	61.3862	120.81	202.318	114.471
BSX	0	0	0	0.049925	0	0	0	0	0	0	0	0
BTAF1	26.285	26.5955	18.4243	26.9056	10.4566	24.3115	25.5988	28.0837	13.1713	11.8471	21.1921	13.4628
BTBD1	27.0309	30.2737	17.7908	18.3275	15.2001	29.0015	25.0268	22.4037	25.6657	27.2864	18.4009	22.8706
BTBD10	37.3042	56.0869	46.1836	22.6198	22.9407	36.6472	68.9049	60.3585	41.881	34.6783	25.6636	48.2131
BTBD16	0.253295	0.147723	0.536628	0.157154	0.255964	0.079654	0.082372	0.089429	0.068487	0.067316	0.19446	0.098643
BTBD17	0	0.078407	0	0	0	0	0	0	0	0	0	0
BTBD18	0	0	0	0	0.015576	0	0.01575	0.013659	0	0	0	0
BTBD19	0.109939	0.194718	0.257722	0.359673	0.085798	0.443246	0.248343	0.132802	0.460371	0.281459	0.562175	0.199284
BTBD2	32.7054	33.9341	59.9721	39.5768	40.8235	49.8822	19.8445	18.0123	56.9923	35.2674	42.1691	44.0686
BTBD3	11.5401	12.5524	10.013	10.258	11.976	13.6615	11.4978	18.2018	9.83124	7.38486	7.82182	9.24592
BTBD6	5.56369	3.81769	4.63383	4.94452	4.00036	6.52851	6.06548	3.35606	4.60636	6.52487	5.66684	5.19382
BTBD7	0	0	0	0	0	0	0	0	0	0	0	0
BTBD8	0.389477	1.16657	2.33508	1.13489	0.489132	0.61719	1.16368	0.507851	1.44992	0.765472	1.2961	0.914151
BTBD9	5.29279	8.71023	16.8743	6.66291	5.86344	6.95931	6.21375	7.5446	6.44479	7.38557	7.49252	4.05989
BTC	0.137485	0.211114	0.26747	0.166758	0.221218	0.143461	0.055595	0.030209	0.56688	1.23448	0.867858	0.31145
BTD	10.7813	6.6892	15.6028	17.8417	8.8947	13.547	9.94824	6.39389	19.2665	19.8886	59.587	27.4343
BTF3	756.718	672.363	788.334	852.337	886.565	694.263	692.754	759.612	636.544	887.037	711.137	468.972
BTF3L4	44.4355	62.8824	31.3405	39.0955	27.5003	41.9512	77.0404	85.5198	43.9502	44.832	38.065	56.3055
BTG1	8.71502	15.2948	10.8405	9.16441	14.7591	8.59199	10.0614	6.75158	7.72647	11.2525	16.7506	10.7123
BTG2	36.6204	20.0581	117.681	72.54	65.4787	48.3686	19.5606	16.9633	28.0307	20.5521	193.135	19.2856
BTG3	14.815	23.1629	16.4867	11.5957	7.77151	13.7246	22.3639	23.47	15.2003	13.1606	13.3677	26.2025
BTG4	0.251529	1.03533	3.07269	0	0.081735	0.701753	0.559582	0.755072	4.74699	0.570687	0	0.080469
BTK	0	0	0	0.173055	0	0	0.068093	0	0	0	0.024029	0
BTLA	0.012808	0	0.006924	0.038131	0.050766	0.014032	0.032653	0.096343	0	0.039769	0.018307	0
BTN1A1	0	0	0	0	0	0	0	0	0	0	0	0
BTN2A1	0	0	0	0	0	0	0	0	0	0	0	0
BTN2A2	1.61603	3.25621	4.85571	3.60118	3.03831	3.02298	3.58754	3.65297	2.61945	1.64494	1.74417	2.15091
BTN3A1	1.41433	7.81123	4.26232	4.71473	5.16204	1.51111	2.72109	2.00157	4.82263	3.25589	5.29477	3.5748
BTN3A2	2.00334	7.44566	6.78927	6.84936	7.07121	2.71915	2.39347	1.55817	5.58317	3.20473	6.40179	2.88476
BTN3A3	0.140687	0.98627	0.485054	0.701851	0.158746	0.07683	0.271763	0.161712	0.56679	0.344552	2.18079	0.461955
BTNL2	0	0	0	0	0	0	0	0	0	0	0	0
BTNL3	0.94526	0	3.83913	1.08561	1.06437	2.51302	0	0	0.016453	0	0.155731	0
BTNL8	20.0223	13.0754	63.8685	44.8226	24.824	45.6461	7.10071	1.92206	8.41329	30.9426	84.9317	20.4143
BTNL9	3.03194	2.16268	4.3637	2.58351	2.71229	2.09157	1.12432	1.32859	2.23249	3.85518	3.25758	1.55389
BTRC	12.4706	9.57136	10.4934	15.4732	10.1656	12.5031	12.548	13.3395	8.17794	5.50354	7.73796	5.54528
BUB1	27.8384	38.7069	36.9846	32.6561	35.1156	28.7655	37.4936	33.0564	55.3224	38.6751	21.7411	49.9215
BUB1B	39.6354	39.6965	24.1371	27.7261	24.1142	34.3076	30.5089	32.7564	36.0827	49.4699	26.8072	38.6968
BUB3	117.618	106.509	104.278	95.6946	68.9791	117.968	84.7794	72.8135	77.6134	78.0657	75.1113	93.0573
BUD13	41.3509	44.763	46.0782	45.3293	29.5713	45.8324	38.9469	35.8597	43.8545	36.4332	37.2814	51.0846
BUD23	103.383	54.6575	73.3679	51.2914	48.9818	123.398	82.1251	96.1621	91.1169	78.4753	56.7607	51.7761
BUD31	48.4718	50.641	47.9879	34.171	40.2509	71.5439	55.5221	54.9177	43.1247	38.2257	36.5782	35.6999
BVES	1.50039	2.73435	1.96532	3.78958	2.21096	2.99467	7.63002	5.3269	1.51442	0.966223	2.45031	2.92258
BYSL	27.7498	21.1239	18.4325	18.2271	15.2418	30.4863	25.062	33.5054	14.7771	19.9332	10.9482	15.7163
BZW1	130.541	99.5297	116.225	98.4762	95.0739	127.079	128.894	134.852	100.175	82.8695	105.03	69.2912
BZW2	106.749	93.5885	70.5533	62.4252	115.847	116.826	77.7363	86.477	99.1643	106.748	58.7884	116.213
C10orf105	0	0.035126	0	0.049265	0	0	0.010032	0.049109	0	0.016302	0	0.050256
C10orf120	0	0	0	0	0	0	0	0.124834	0	0	0	0
C10orf143	0.174525	0.187444	0.481926	0.458286	0	0.418552	0.353973	0.05737	0.059762	0.117422	0.396545	0
C10orf53	0	0	0	0	0	0	0	0	0.445109	0.016734	0.051995	0.010645
C10orf62	0.036923	0	0.076355	0.403126	1.2183	0.038671	0	0.07292	0	0	1.22082	0
C10orf67	0	0.030649	0.014848	0	0.061621	0.014252	0	0	0	0.028491	0	0.14354
C10orf71	0	0.02359	0	0	0	0	0	0.058648	0.02969	0	0	0
C10orf88	4.71265	4.43308	4.09602	5.3307	3.56209	4.98267	3.9371	4.17918	3.80312	2.06141	2.64958	1.80593
C10orf90	0	0	0	0	0	0	0	0	0.188254	0.045216	0.209935	0.071185
C10orf95	0.442686	1.03886	0.213319	0.497941	0.334822	0.308703	1.54167	1.95611	0.74713	0.176228	0.423513	0.851443
C11orf16	0	0.023945	0.023189	0	0	0	0	0.024925	0.068071	0	0	0
C11orf21	0.142432	0	0.153943	0.278508	0.229626	0.089158	0	0.014084	0.057256	0	0.158413	0.061923
C11orf24	61.0367	83.3585	65.9098	48.533	44.4956	70.8562	85.7304	71.9304	48.9583	38.2417	38.4871	50.1821
C11orf42	0	0	0	0	0	0	0	0	0	0	0	0
C11orf52	10.8238	8.3626	23.0148	20.9008	11.2735	16.525	9.48418	9.41833	12.7116	10.643	20.2144	12.7848
C11orf54	3.52107	3.15203	10.166	10.965	13.0831	5.26461	3.35849	3.81296	6.31349	1.83887	12.926	2.54497
C11orf58	159.147	147.354	162.486	121.681	112.378	160.921	201.112	200.572	155.533	146.74	141.084	150.073
C11orf65	0.214949	0.488287	1.139	0.800066	0.432167	0.728575	0.055354	0.774551	1.07298	0.477871	1.92196	0.36721
C11orf68	13.5973	26.8352	17.8869	19.7266	15.1154	18.1775	18.6657	20.6931	21.3343	13.9697	19.6445	18.3906
C11orf71	7.81464	8.11674	11.6359	16.3788	9.88192	7.3921	6.79754	10.9753	10.5461	5.34043	12.9057	6.49437
C11orf86	0.193377	0.08269	0.159031	0.150597	0.528403	0.524327	0	0.038186	0	0	0.222483	0
C11orf87	0	0	0	0	0	0	0	0	0	0	0	0
C11orf91	0.058813	0.252707	0	0.058384	0.067488	0.06183	0	0	0.123883	0.060186	0	0.052753
C11orf96	0.143731	0.422266	0.742932	0.071328	0.204337	0.301019	0.130969	0.035484	0.255524	0.071745	0.619714	0.157432
C11orf97	0	0	0	0	0	0	0	0.155959	0.082199	0	0.114951	0
C11orf98	130.254	102.554	93.0958	67.8918	65.081	110.007	79.6317	92.5126	84.5668	81.3469	85.8259	70.982
C12orf42	0	0.035569	0.17212	0.854524	0.730021	0.06974	0.13657	0.230023	0	0	0.478506	0.149968
C12orf43	18.3837	13.2401	8.26382	11.7691	14.9679	17.4578	15.9138	21.2387	15.5359	23.1209	21.2683	13.4745
C12orf50	0	0	0	0	0	0	0	0	0	0	0	0
C12orf54	0	0	0	0	0	0	0	0	0	0	0	0
C12orf56	0.179651	0.230647	0.175443	0.408918	1.00761	0.250515	0.08291	0.266411	0.035296	0.082102	0.283377	0.009556
C12orf57	71.6059	67.8527	56.0289	72.5543	49.4233	99.3209	76.6443	72.7712	71.0731	144.095	55.6791	55.6146
C12orf60	1.48631	2.07853	1.33888	1.23373	2.26657	1.66705	1.47649	1.89575	1.35843	0.698419	1.70532	0.684534
C12orf71	0	0	0	0	0	0	0	0	0	0	0	0
C12orf75	84.5352	103.85	68.6402	37.8448	41.9268	100.601	120.044	108.535	180.931	171.455	108.414	127.587
C12orf76	4.78336	5.62376	4.10142	6.80189	5.21868	5.40403	6.67235	4.9416	3.71552	1.48655	9.78244	2.34659
C13orf42	0	0	0	0	0	0	0	0	0	0	0	0
C13orf46	0	0	0	0	0	0	0	0	0	0	0	0
C14orf119	52.2437	41.9448	36.0366	40.8282	46.7038	49.453	55.4399	50.6008	41.6917	40.2489	40.9327	44.1408
C14orf132	0.126186	0.032116	0.062268	0.025043	0.261136	0.042061	0.036711	0.059926	0.636248	0.973048	4.05494	1.25131
C14orf180	0	0	0	0	0	0	0	0	0	0	0	0
C14orf28	1.14678	0.809802	0.796019	0.787659	1.35332	1.29528	0.855003	0.804688	1.17898	0.988406	0.878813	0.508751
C14orf39	0	0	0	0	0	0	0	0	0	0	0	0.012631
C14orf93	6.00902	6.19234	7.11405	12.151	10.2362	6.95938	5.39216	4.64605	5.92887	3.61877	8.32331	5.30383
C15orf39	28.4233	32.1767	21.4761	24.6295	28.4939	33.4991	28.532	31.0463	20.7635	41.4146	27.6386	17.4222
C15orf40	7.59222	2.63826	4.70361	7.68566	5.44078	5.81171	4.22544	3.85478	3.56614	4.13091	5.03865	7.96176
C15orf48	4.01189	12.4896	7.7738	2.71778	15.8212	4.61791	2.09906	4.78626	4.52782	1.67104	1.36541	0.3584
C15orf61	3.88018	2.57587	0.864154	1.58757	2.05457	1.67516	1.86834	4.7612	1.94669	3.27599	3.00997	3.69921
C15orf62	1.17198	0.35106	0.935339	1.27774	2.01288	1.27487	0.240316	0.342721	0.763949	0.555816	1.03907	0.316018
C16orf46	0	0	0	0	0	0	0	0	0	0	0	0
C16orf54	0.110722	0.016817	0	0.031394	0.017851	0.082532	0.057567	0.125113	0.047726	0.015638	0.022625	0.041283
C16orf74	1.6531	5.56381	17.2343	5.20098	6.01302	4.46225	2.32963	3.14102	5.50556	2.5209	12.8027	5.50682
C16orf78	0	0	0	0	0	0	0	0	0	0	0	0
C16orf82	0	0	0	0	0	0	0	0	0	0	0	0
C16orf86	0.107025	0	0	0	0	0	0.128017	0	0.118982	0.035052	0	0
C16orf87	2.29101	2.91776	2.27784	2.61056	2.39257	2.64295	2.78149	3.45663	2.79167	1.42125	2.61848	2.43735
C16orf89	0	0	0	0	0	0	0	0	0	0	0.03295	0
C16orf90	0	0	0	0	0	0	0	0	0	0	0	0
C16orf92	0	0	0	0	0.061653	0	0	0	0	0	0	0
C16orf95	3.90658	2.62247	2.78376	3.89478	1.98822	3.79995	2.06851	2.9407	1.1748	0.656801	2.85284	1.17736
C16orf96	0.009819	0.02085	0.131344	0.263093	0.033168	0.010237	0.047628	0.077698	0	0.03872	0.183651	0.042623
C17orf100	3.25753	4.03922	7.3811	5.03729	3.62777	3.4886	3.3621	3.85451	3.12229	2.97589	4.22727	2.5147
C17orf107	0.399614	0.334811	0.359953	0.682183	0.679913	0.232718	0.365131	0.358142	0.207517	0.305439	0.26276	0.260442
C17orf113	2.35506	3.70747	1.79155	4.55179	3.63228	1.55954	2.76589	2.24097	3.02232	2.86656	3.07658	1.79638
C17orf114	0	0	0.680173	0	0	0	0.245862	0	0	0	0	0.371024
C17orf49	22.7652	12.9074	36.3979	19.1189	17.9943	17.8223	8.92898	10.8788	20.336	38.398	16.2586	26.7919
C17orf50	0.044506	0	0	0.132527	0.101573	0.093346	0	0.087853	0.045407	0.13385	0	0.195592
C17orf58	4.82584	7.14951	5.07382	4.93112	3.97925	5.82689	3.21647	4.72819	4.15733	2.80421	3.93996	4.56175
C17orf67	2.01905	1.67146	2.1445	2.00376	1.29117	2.91803	2.72255	2.66098	2.19977	1.27283	1.16815	2.5948
C17orf75	1.9277	2.1321	1.84767	3.50671	2.96281	1.31193	2.10847	2.44794	2.00464	2.08876	3.41835	2.22551
C17orf78	0	0	0	0	0	0	0	0	0	0	0	0
C17orf99	0	0	0	0	0.24491	0	0	0	0	0	0	0
C18orf21	10.3491	8.80519	8.56291	13.7887	9.22252	9.42978	9.63698	8.71708	14.5337	13.8893	11.7868	10.8342
C18orf32	0.506411	2.47857	0.679294	2.82566	1.40474	1.68958	1.61928	1.82222	2.63375	2.31445	1.5943	2.21957
C18orf54	5.07106	4.95179	3.31866	4.61045	3.41363	4.883	5.4066	6.29523	3.96409	5.04236	4.11045	3.16039
C18orf63	0.007645	0.048675	0.070768	0	0	0.023901	0.037076	0.052938	0	0	0	0
C19orf12	12.0666	11.3903	11.5249	10.1445	11.4977	14.1924	11.5893	7.89892	14.3954	13.2622	8.81651	11.2462
C19orf18	0.104661	0.112252	0.054259	0.155839	0.119796	0.054954	0.190967	0.051625	1.50123	0.895237	0.151005	0.64576
C19orf25	21.2861	18.1293	26.6159	16.0735	27.0689	30.9567	21.1978	19.6734	26.5539	19.304	18.5157	14.4445
C19orf33	17.9474	140.472	97.9706	31.6743	187.835	4.18304	20.3083	4.64982	45.1393	8.89438	29.2238	52.4908
C19orf38	0.955268	1.02994	2.92642	0.844636	0.563833	0.548474	1.92793	1.89412	0.715913	0.267991	2.1408	2.31949
C19orf44	2.77587	2.39715	2.33812	2.09277	2.59877	3.47186	2.27585	2.68385	2.36983	3.05848	2.99096	1.95819
C19orf47	12.1827	11.1241	10.8889	7.90476	10.7236	12.687	13.3768	14.9796	12.4864	13.4184	6.11029	9.41766
C19orf53	130.157	117.954	58.1066	100.886	139.594	149.932	125.364	139.93	92.549	136.805	88.3083	94.5684
C19orf67	0	0	0	0	0	0	0	0	0	0	0	0
C19orf73	1.72454	1.48558	0.645644	1.36965	1.43045	1.23607	1.51218	0.543871	1.85256	1.9596	1.09907	2.01853
C19orf81	0	0	0.346434	0	0	0	0	0.197092	1.22504	3.91445	1.75698	1.38978
C19orf84	0	0.035222	0	0	0	0	0	0	0	0	0	0
C19orf85	0	0	0	0	0	0	0	0	0	0	0	0
C1D	18.4667	21.7623	23.3496	20.9864	23.3072	15.7822	25.1272	21.5284	22.9455	25.1997	19.2148	21.266
C1GALT1	27.9642	27.0487	19.597	18.0066	15.9967	33.2688	38.546	42.8718	39.6861	19.9506	23.4024	22.8322
C1GALT1C1	0	0	0	0	0	0	0	0	0	0	0	0
C1GALT1C1L	0.589937	0.963622	0.286933	1.17105	0.828432	0.399642	0.67452	0.719695	0.563706	0.450103	0.199439	0.486315
C1QA	0.027459	0	0	0	0	0	0	0	0	0	0	0
C1QB	0	0	0	0	0	0	0	0	0	0	0	0
C1QBP	139.848	95.7459	161.278	90.4267	108.183	120.622	100.049	95.02	97.6171	143.299	79.672	102.029
C1QC	0.042877	0	0	0	0.097794	0	0	0	0	0	0	0
C1QL1	1.78348	1.17378	2.76802	3.10929	2.08029	2.62693	0.85678	2.00768	1.62804	3.22823	1.13372	5.17952
C1QL2	0	0	0	0	0	0	0	0	0	0	0	0
C1QL3	0	0	0	0	0.038887	0	0	0.034048	0.034661	0	0.024639	0
C1QL4	2.2004	2.53331	2.565	1.52854	2.23843	2.63203	3.03425	2.86698	0.745915	1.46639	1.71842	0.871419
C1QTNF1	4.78949	6.11542	6.67019	2.92288	4.27456	9.05326	11.5604	11.0091	7.17738	16.3311	11.0974	6.84626
C1QTNF12	0	0.804657	0.38386	0.157911	0.297429	0.284065	0.344906	0	0.070821	0.269542	0.516765	0.800084
C1QTNF2	0.30938	0.01828	0.425006	0.085286	0.213481	0.502341	0.166829	0.135941	0.155687	0.051013	0.122967	0.149607
C1QTNF3	0.286902	0.151127	0.211945	0.380759	0.285496	0.071856	0.122172	0.062814	0.02936	0.121144	0.466211	0.032234
C1QTNF4	0	0	0	0	0	0	0	0	0	0	0	0
C1QTNF5	0.422211	0.693365	1.2015	0.709158	0.859799	0.369573	0.71008	0.269387	0.329367	0.129476	0.572953	1.39129
C1QTNF6	3.42326	4.83282	7.67551	4.79772	10.2344	2.89956	2.24831	2.89599	23.3342	1.01851	4.65739	18.0777
C1QTNF7	0	0.009657	0	0	0	0	0	0.017997	0	0	0	0
C1QTNF8	0.105208	0.062082	0.048128	0.023201	0.079029	0	0	0.057805	0.011733	0.034603	0.133639	0.040621
C1QTNF9	0.023067	0	0.023791	0	0.027774	0.024102	0.027999	0.045594	0	0	0	0
C1QTNF9B	0	0.075391	0	0	0	0	0	0	0.071678	0	0	0
C1R	0	0	0	0	0	0	0	0	0	0	0	0
C1RL	0	0	0	0	0	0	0	0	0	0	0	0
C1S	0.749675	2.89105	0.892079	5.16335	3.97484	1.40073	4.02391	4.90915	2.58057	1.48843	24.149	8.05864
C1orf105	1.19635	0.915309	0.986254	1.0738	0.30882	0.514125	0.711533	0.590031	1.75238	0.27389	0.392484	0.143901
C1orf115	29.6894	31.6267	57.1892	68.0169	106.513	32.8964	16.8073	18.384	42.9899	22.3204	79.2308	17.2071
C1orf116	8.98981	14.3253	29.5788	15.2954	23.1108	12.2725	10.7539	14.6436	35.9539	36.3392	38.9977	45.2046
C1orf122	19.1796	13.495	15.777	17.4461	13.0413	21.765	17.7834	22.4708	15.1846	14.8408	11.1341	12.8826
C1orf127	0	0	0	0	0	0	0	0	0	0	0	0
C1orf131	31.7997	14.6884	30.8826	34.4374	30.6778	25.0145	21.7867	23.0159	16.3884	17.8968	21.271	17.0046
C1orf141	0	0	0	0	0	0	0	0	0	0	0	0
C1orf146	0	0	0	0	0	0	0	0	0	0	0	0
C1orf159	4.59824	4.37495	3.0156	3.58634	5.33179	4.67143	3.99391	2.8726	3.01139	3.93315	1.96598	4.98111
C1orf162	0	0	0	0.406136	0.128425	0.043258	0.253808	0.507586	0.29792	0.552115	0.811484	0.232451
C1orf167	0.031323	0.030082	0.07782	0.03514	0	0	0.053321	0.116066	0.144169	0	0.050425	0.114638
C1orf174	12.2972	9.73089	11.9829	8.16736	10.7737	12.1897	10.6334	12.6815	14.2061	12.6148	10.9352	15.7107
C1orf185	0	0	0	0	0	0	0	0	0	0	0	0
C1orf198	52.9973	68.1522	58.6067	41.9081	36.3839	72.0811	77.4525	96.0484	54.435	55.2641	55.4799	124.557
C1orf202	0.436582	0.071715	0.069406	0.066664	0.114482	0	0.244769	0.19901	0.477072	0.133955	0	0.117612
C1orf21	0.00952	0.021822	0.065836	0.288649	1.25271	0.016152	0	0.02025	1.27439	0.423438	1.39842	0.054724
C1orf210	12.7539	11.3905	21.0501	22.2426	18.4231	15.042	9.16266	11.3357	7.69841	6.14336	16.0912	10.9429
C1orf216	5.44883	3.06373	4.03808	3.3503	3.22854	5.82802	3.68288	5.18898	3.55361	3.64589	2.18531	3.474
C1orf226	3.15454	5.6857	5.06889	5.13553	6.3277	2.15107	1.72238	1.47088	1.84267	6.13531	5.8455	5.98717
C1orf232	0	0	0	0	0	0	0	0	0	0	0	0
C1orf35	16.6546	15.7294	17.2186	16.2136	14.7399	17.5755	20.4344	22.2415	19.362	22.4616	14.7396	16.7618
C1orf43	128.638	149.052	155.465	149.619	163.228	132.774	144.402	138.674	210.811	141.991	153.878	164.641
C1orf50	2.79029	3.33933	2.44082	3.42192	2.71419	2.40398	2.1026	2.87849	2.44799	1.31712	3.00009	2.41618
C1orf52	7.64831	3.29881	5.63822	2.96962	2.39265	6.47228	6.59363	5.61708	6.18092	5.23194	4.83731	4.63884
C1orf53	6.96817	2.09397	4.19045	7.13622	12.6313	6.36795	3.07922	1.65328	5.22798	9.78868	6.34276	7.5073
C1orf54	0.86541	1.30242	2.22453	1.30952	1.21316	0.373036	2.70785	0.633257	1.26043	1.34763	0.972752	1.22781
C1orf56	3.44213	1.63267	5.35601	6.20352	5.76694	4.42569	1.91881	3.7143	4.33723	2.11761	4.44294	3.2153
C1orf74	2.42367	2.4751	3.76327	3.11947	3.55656	2.38625	2.23809	2.68229	2.90021	1.91903	3.64045	1.55771
C1orf87	0	0	0	0	0	0	0	0	0	0	0	0
C1orf94	0	0	0	0	0	0	0	0.03826	0	0	0	0
C2	2.10038	1.47518	0.645877	2.15339	0.737916	3.04772	2.38138	2.30088	0.931063	1.46679	2.13646	0.488996
C20orf141	0	0.075983	0	0	0	0	0	0	0.093459	0	0	0
C20orf144	0	0	0	0	0	0	0	0	0	0	0	0
C20orf173	0	0.051075	0	0	0.051219	0	0	0	0	0	0.064637	0
C20orf202	0.033971	0.144512	0.139995	0.252844	0.115064	0.035458	0.020608	0	0	0.016802	0.243026	0.073917
C20orf203	0	0.11203	0	0.007586	0.043004	0.007967	0	0.054835	0.023994	0.050377	0.023429	0
C20orf204	0.110937	0	0	0	0	0	0	0	0	0	0	0
C20orf96	5.68207	11.0007	11.4446	8.77467	10.2582	5.27391	8.22565	7.3727	5.19297	3.85453	5.18711	5.95188
C21orf140	0	0	0	0	0	0	0	0	0	0	0	0
C21orf58	3.2748	2.08164	3.22618	6.2772	2.6793	3.42226	0.679229	1.03055	1.83901	3.63817	2.52816	1.72629
C21orf91	4.61287	2.621	3.69255	5.4055	5.07014	4.26844	2.57737	3.40642	3.90213	3.73076	6.52236	2.7799
C22orf15	0	0	0	0	0	0	0	0	0	0	0	0
C22orf23	0.043012	0.058725	0.049005	0.192087	0.12936	0.173756	0.104403	0.229938	0.092368	0.047149	0.10405	0.04812
C22orf31	0.14357	0	0.198321	0.570059	0.218727	0.100433	0.232778	0.188897	0.048909	0	0.344875	0.042115
C22orf39	23.9235	20.9747	13.3202	15.596	13.9996	18.2377	19.6915	19.7448	12.6705	19.1545	15.7806	10.105
C22orf42	0	0	0	0	0	0	0	0	0	0	0	0
C2CD2	4.64074	4.5396	7.08182	6.08026	6.76218	6.05716	1.87007	3.17858	3.80653	2.09703	2.43746	1.32491
C2CD2L	3.09008	3.45614	2.8849	1.63289	1.98361	3.9695	3.14658	3.82941	7.79545	3.17844	2.07227	5.92809
C2CD3	14.3283	22.028	19.1999	13.0718	14.701	19.8086	18.615	19.7185	22.2578	16.7355	9.97209	22.8442
C2CD4A	0.381129	0.134936	0.011887	0.080228	0.481468	0.252918	0.070034	0.148488	1.2171	1.81182	1.08924	0.311023
C2CD4B	0.488187	0	0.139966	0.32303	0.368896	0.198504	0.263439	0.053594	3.34784	1.32107	9.37448	1.92997
C2CD4C	0.193907	0.23349	0.638812	0.320713	0.582905	0.242705	0.235189	0.178971	0.142813	0.255258	0.129349	0.202231
C2CD4D	0.720316	0.384293	1.30464	0.486078	0.457462	0.753329	0.716476	0.142311	0.195022	0.802537	0.46327	0.243679
C2CD5	26.2086	21.9797	29.9211	38.9602	39.5268	29.4219	16.9621	15.4221	33.049	26.7012	70.7205	24.0829
C2CD6	0.027192	0.014456	0	0.027043	0	0.014198	0.160109	0.099313	1.00325	0.28599	0.523286	0.104124
C2orf15	6.82746	6.09393	12.9778	13.2238	10.9876	7.96406	7.9472	8.71124	8.70027	4.63647	7.00573	8.07466
C2orf42	5.14185	5.1448	7.09914	6.97121	6.86156	4.35255	7.10918	7.98007	8.27199	7.28489	8.10047	5.97511
C2orf49	18.7481	25.7206	21.5231	22.8346	19.964	17.5931	27.9132	27.435	25.4299	16.9187	16.2047	16.7174
C2orf50	0.223893	0.061937	0.185134	0.439785	0.251615	0.162233	0.112481	0.081866	0.099184	0.232068	0.543927	0.046399
C2orf66	0.066101	0.035284	0	0.032803	0.075095	0	0	0	0.033527	0.032949	0	0.028931
C2orf68	10.5706	13.5672	15.3809	20.4393	19.2353	10.6154	10.1878	15.6255	13.7509	12.8792	20.4002	12.3271
C2orf69	13.7335	13.8584	15.0523	14.7177	11.5656	12.0868	13.0125	17.7979	12.9416	8.55977	9.08707	9.97585
C2orf72	16.9806	10.6383	22.0037	26.193	23.3165	20.4116	6.3047	7.5	4.54591	3.35953	16.1574	2.96582
C2orf73	0	0	0	0	0.023868	0	0	0	0	0	0	0
C2orf74	0	0	0	0.082843	0.098136	0	0	0	0	0	0.318193	0
C2orf76	4.74439	4.31365	4.78629	4.3789	7.20891	5.95713	5.89696	5.7278	6.13293	5.16154	5.50088	6.29482
C2orf78	0	0	0	0	0	0	0	0	0	0	0	0
C2orf80	0.048041	0	0	0	0	0	0	0	0	0	0	0
C2orf81	0.169631	0.07866	0.338678	0.465508	0.253047	0.208092	0.359728	0.123914	0.541952	0.519997	0.49737	0.077012
C2orf88	2.08451	5.18027	3.89616	2.15419	2.47234	2.77822	4.01011	3.14939	4.08209	3.52612	8.40034	3.72996
C2orf92	0	0	0	0	0	0	0	0	0	0	0	0
C3	62.9479	70.2662	5.95821	34.8026	22.3292	35.3204	31.4833	22.7693	57.8692	126.673	432.179	85.5895
C3AR1	0.011589	0.012309	0	0	0.013057	0.012085	0.014054	0.022922	0.011631	0	0	0
C3orf18	0.508312	0.268898	1.69089	0.829151	0.765825	0.773321	0.451773	0.485065	0.387969	1.0521	1.62463	0.213951
C3orf20	0.097153	0.141905	0	0.226871	0.109487	0.014978	0.035737	0.184286	0.058699	0.111418	0.170673	0.042207
C3orf22	0	0	0	0	0	0	0	0	0	0	0	0
C3orf33	5.31602	3.06905	3.33921	7.43849	7.49659	5.74094	1.58439	1.46384	2.18235	1.41116	6.66108	2.43663
C3orf38	19.8976	13.2408	20.188	21.2594	17.8272	19.9381	16.4515	13.4931	16.4417	13.6282	20.7393	24.6204
C3orf49	0	0	0	0	0	0.101791	0	0	0.065758	0	0	0
C3orf52	29.3438	33.7862	13.7734	15.5766	9.83359	30.7584	34.7993	34.3327	21.8478	10.9222	27.2406	16.5682
C3orf62	2.71643	0.53046	2.02805	1.95238	1.82578	2.40183	1.3653	1.70276	1.26801	1.25116	3.41605	1.20854
C3orf70	6.79852	2.25812	0.343376	1.84952	1.55613	6.13339	6.3216	8.14051	18.3126	29.9679	16.2318	16.3083
C3orf80	1.02647	1.04505	0.610411	0.645625	0.929511	1.58378	2.39268	1.62969	0.290617	0.099989	0.413465	0.062859
C3orf84	0	0	0	0	0	0	0	0	0	0	0	0
C3orf85	0.179203	0	1.86425	1.34918	1.62884	0.170502	0.11318	0.023037	0.023532	0.150596	0.53987	0
C4A	0	0	0	0	0	0	0	0	0	0	0	0
C4B	0	0	0	0	0	0	0	0	0	0	0	0
C4BPA	6.62759	3.02145	6.86262	4.69803	18.6684	5.96095	3.0819	3.76466	1.49172	1.36041	2.8342	0.917701
C4BPB	22.6473	29.0615	54.4006	18.2409	64.4752	28.5997	43.419	66.3541	69.8338	48.5353	9.47117	16.3124
C4orf17	0.016	0	0	0	0	0	0	0	0	0	0	0
C4orf19	8.52379	33.314	19.0616	17.2161	25.6581	10.9357	21.2368	16.1874	17.1582	11.5187	22.5781	25.8127
C4orf3	20.0478	19.4546	20.5192	37.7434	36.3334	18.2714	20.1609	20.884	16.8871	11.7965	27.8425	19.2009
C4orf33	1.44416	3.91318	4.31908	3.69574	2.60526	2.94864	2.51419	1.44262	4.11409	1.58497	3.04082	2.36096
C4orf36	0.639723	1.17259	0.873794	1.09056	1.11954	0.586498	1.13237	1.10924	0.707616	0.445439	1.30133	1.09139
C4orf46	10.1698	10.3045	6.32424	7.45889	6.00485	9.08028	8.7078	8.74625	7.36168	8.16842	4.31299	7.87381
C4orf50	0	0	0	0	0	0	0	0	0	0	0	0
C4orf51	0	0	0	0	0	0	0	0	0	0.053503	0.230084	0
C4orf54	0	0.007754	0.003759	0	0.012324	0	0.008865	0.003619	0	0.007189	0	0
C5	1.10885	4.39237	1.87091	5.50072	2.21468	1.08743	5.79275	8.06629	5.50613	4.8832	14.3262	10.1417
C5AR1	0.176406	0.412804	0.072706	0.507693	0.322656	0.073659	0.085615	0.383677	0.088792	0	0.126221	0.061429
C5AR2	0.034447	0.012196	0	0	0.012927	0	0.020909	0.011376	0	0.011314	0	0
C5orf15	37.2966	34.4534	51.2694	58.4983	41.1933	49.4629	41.6493	57.0121	40.7582	33.9905	52.587	38.6863
C5orf22	12.1991	7.28464	9.0056	6.80585	6.14912	12.2428	8.59041	9.18666	16.0199	13.3091	10.9499	11.6064
C5orf24	29.2944	24.4337	33.8678	34.9759	26.8615	35.366	28.867	38.5868	24.3347	22.4815	28.1456	20.29
C5orf34	3.14863	5.23084	3.76288	2.49617	2.10133	4.18467	6.03894	6.88701	7.35778	4.37373	2.55716	7.03802
C5orf46	0	0	0	0	0	0	0.416053	0.098397	0	0.721087	0	1.07046
C5orf47	0.046971	0.086203	0.13362	0.064363	0.091506	0.021543	0.347901	0.260654	0.065243	0	0.069585	0.014108
C5orf52	0.358765	0.154629	0.373288	0	0.4965	0.226799	0.1748	0	0	0	0	0
C5orf58	0	0	0	0	0	0	0	0	0	0	0	0
C5orf60	0	0	0	0	0	0	0	0	0.080816	0	0	0
C5orf63	3.00726	3.38129	3.51512	3.3942	4.13799	3.75237	3.09124	3.34967	2.35744	4.02748	2.15598	2.36272
C6	0	0	0	0	0.429916	0	0	0	0	0	2.02586	0
C6orf118	0	0	0	0	0	0	0	0	0	0	0	0
C6orf120	16.1341	10.3009	19.1459	14.3203	12.7271	17.2264	12.6326	14.7873	15.5748	7.00446	12.0635	8.31477
C6orf132	24.4324	36.6214	28.8581	18.933	18.6307	31.8279	36.3477	39.7299	28.5002	48.5815	31.4409	41.5059
C6orf136	2.60495	1.1355	2.99257	1.05853	3.24157	0	1.66444	1.34218	1.83547	2.39648	1.15198	6.5008
C6orf141	2.14013	1.40301	0.756619	0.795395	2.37913	0.623134	0.555555	0.14016	0.124886	4.09851	0.741786	1.42957
C6orf15	0	0	0	0	0	0	0	0	0	0.117467	0	0
C6orf163	0.865111	0.616941	0.441141	1.62581	1.19735	1.02936	0.500104	1.57605	0.42601	1.21084	2.23392	0.804413
C6orf226	6.68516	4.19718	3.71667	8.40189	4.87923	4.99727	3.95271	6.78012	5.82711	3.01851	4.88206	3.93914
C6orf47	0.100105	0.855278	0.446413	0	0.488821	0	0.156766	0	0.106538	0.525659	0	0.084557
C6orf52	0.956845	0	0	0	0	0	0	0	0	0	0	0
C6orf58	0.037328	0.039892	0.038599	0	0	0	0	0	0.037947	0	0	0
C6orf62	59.1283	74.701	81.8325	70.9299	49.2692	68.0797	87.0559	75.4497	55.7366	70.8174	81.0571	59.227
C6orf89	22.1937	34.0918	40.3074	25.5665	16.6624	32.2658	33.0287	31.2343	38.0198	38.2706	30.7394	42.8801
C7	0	0	0	0.181649	0.011073	0	0	0	0.070769	0.135736	0	0.055899
C7orf25	0.977456	1.05214	1.57348	1.36154	1.85586	0.668978	0.456464	1.17063	1.36182	1.65856	1.75643	1.51312
C7orf33	0.510682	0	0.121905	0.194953	0.089472	0	0	0.310275	0.119922	0	0.113006	0
C7orf50	25.8762	21.0777	18.2901	13.1716	11.7835	39.2986	19.5635	19.5099	23.3286	12.7109	9.7913	25.624
C7orf57	0	0	0	0.021553	0	0	0	0	0	0	0.031108	0
C7orf78	0	0	0.113744	0	0.716425	0	0.1073	0	0	0	0.078329	0.077086
C8A	0	0	0	0	0	0	0	0	0	0	0.02861	0
C8B	0	0	0	0	0.046038	0	0	0	0	0	0	0
C8G	0	0	0	0.444366	0	0	0	0	0.281718	0	0	0
C8orf33	0	0	0	0	0	0	0	0	0	0	0	0
C8orf34	0	0	0	0	0.040673	0.017366	0	0	0.278957	0	0.025768	0
C8orf44-SGK3	0	0.209086	0	0	0.725727	0	0.386358	0.130435	0	0.140864	0.779711	0.582562
C8orf48	0	0	0	0	0	0	0	0	0	0	0	0
C8orf58	3.30786	4.36912	4.99427	2.22439	3.31337	4.11639	3.76504	3.10863	7.00896	3.48704	2.16298	1.61042
[truncated: 17,342 more rows]
