# Supplementary material for: Contrasting Impacts of Targeted Disruption of the Cancer Stem Cell Marker CD133 and Its Epigenetic Regulator TRIM28 in Colorectal Cancer Cells
Source: Int J Mol Sci. 2025 Nov 9;26(22):10862. doi: 10.3390/ijms262210862 (PMC12652789; doi:10.3390/ijms262210862)
Supplement: Supplementary file 1 [file ijms-26-10862-s001.zip › Supplementary Table S1.xlsx]

## Sheet: Лист1
Supplementary Table S1. Quality metrics of RNA-Seq and the number of expressed genes for each clone.
	Sample	Number of paired-end reads	Mean read length	TPM > 0.1	TPM > 1
Control	S1	60144733	212	13424	11422
	S2	67074173	204	13160	11271
	S4	56473673	201	13218	11253
	S5	72632495	196	13305	11263
CD133-KO	C1S	66380608	198	13165	11202
	C2S	66563876	207	13256	11369
	C3S	63293600	205	13137	11410
	C4S	69390328	198	13297	11417
TRIM28-KO	T10	67468017	216	13329	11473
	T14	67055836	216	13145	11298
	T47	56510143	207	13514	11684
	T50	74140712	211	12953	11236
