# Supplementary material for: Contrasting Impacts of Targeted Disruption of the Cancer Stem Cell Marker CD133 and Its Epigenetic Regulator TRIM28 in Colorectal Cancer Cells
Source: Int J Mol Sci. 2025 Nov 9;26(22):10862. doi: 10.3390/ijms262210862 (PMC12652789; doi:10.3390/ijms262210862)
Supplement: Supplementary file 1 [file ijms-26-10862-s001.zip › Supplementary Table S2.xlsx]

## Sheet: Лист2
(Cluster of Differentiation nomenclature)		CD24	CD29	CD31	CD34	CD44	CD47	CD49b	CD54	CD56	CD73	CD90	CD112	CD117	CD133	CD152	CD166	CD200	CD273	CD274	CD279	CD282	CD283	CD284	CD324	CD325	CD326	Calregulin
(HUGO gene nomenclature)		CD24	ITGB1	PECAM1	CD34	CD44	CD47	ITGA2	ICAM1	NCAM1	NT5E	THY1	NECTIN2	KIT	PROM1	CTLA4	ALCAM	CD200	PDCD1LG2	CD274	PDCD1	TLR2	TLR3	TLR4	CDH1	CDH2	EPCAM	CALR
Protein RFI measured by FACS	S1	1.46789	142.064	0.973856	0.890805	2.48276	5.73394	14.7701	113.394	1.25	1.08252	1.04598	2.22584	1.25	122.374	0.880734	1.92661	1.02523	1.41055	1.36808	1.08506	1.2069	0.869707	0.96789	8.40596	1.0344	333.349	0.938111
	S2	2.68346	95.3012	0.975118	1.02307	1.50451	3.35159	4.77432	129.628	1.23768	1.03166	1.07322	1.78754	1.20482	173.658	0.979189	1.73056	1.00876	1.3253	1.81818	1.05316	1.18355	0.935649	1.05038	6.12267	1.00876	179.573	1.11338
	S4	1.80519	334.208	1.13674	1.09191	1.98529	4.94805	12.0098	114.727	1.28312	1.17432	1.14338	1.96702	1.33766	255.623	1.42857	2.01299	1.33766	1.33766	1.17432	1.09191	1.23775	0.963486	1.32468	13.8571	1.41558	1261.21	1.0212
	S5	19.303	353.997	1.08223	0.987919	2	10.3414	12.4832	154.111	1.41821	1.12546	1.11141	3.7637	1.4936	222.802	1.40541	2.37553	1.25605	1.80654	1.40073	1.28322	1.2953	1	1.70697	20.0853	1.96302	2077.74	1.15347
	C1S	1.80797	139.918	1.00928	1.02497	1.66124	5.57712	3.23561	156.139	1.11338	1.04348	1.03474	2.22965	1.11338	1.64454	0.793667	1.73647	0.890705	1.21553	1.12598	0.97937	1.02497	0.885173	0.901941	13.0031	0.872319	179.07	1.02676
	C2S	1.54703	319.455	1.15705	1.1225	1.55477	4.19554	12.7208	180.73	0.751238	1.06948	1.17432	2.99007	1.37376	1.58416	1.37376	4.0099	1.4604	1.48515	1.1402	1.26031	1.82568	1.03722	1.38614	13.1683	1.52228	1324.95	1.1402
	C3S	1.82784	248.831	1.09594	1.09894	3.48645	7.47078	22.2733	336.408	1.47715	1.13923	1.22497	2.30024	1.40276	1.55154	1.58342	3.13496	1.83847	1.63656	1.36804	1.24853	1.50766	1.18523	1.63656	19.915	1.7322	1194.51	1.2954
	C4S	3.46278	353.252	0.907125	1	7.04125	6.22977	12.4182	62.6214	1.2767	0.989766	0.954481	2.54386	1.39806	2.29773	1.41586	8.9644	1.53722	1.56958	1.46199	1.01422	1.82077	0.954678	1.61327	29.5146	1.73139	763.43	1.14912
	T10	1.63507	40.9597	0.843478	1.01546	1.04637	62.9384	3.3694	18.9573	1.12559	1.03819	0.931994	2.39583	1.08175	2.29858	1.03318	2.04976	1.15995	1.23223	7.36111	1	1.11283	1.08333	1.03318	6.84834	1.06872	269.929	1.06019
	T14	9.44072	233.289	0.821101	0.885714	3.96703	53.2438	24.5714	146.823	3.19911	1.34483	0.956044	3.34483	1.51007	10.6264	1.16331	16.2864	1.21924	1.14094	2.86207	1.0956	1.3956	0.949425	1.15213	42.7629	1.08501	464.362	0.978161
	T47	8.18487	108.311	0.783486	0.817518	1.60584	8.51261	4.03545	123.84	0.94958	0.855789	0.840459	1.44211	1.16807	104.42	0.991597	1.18487	1	0.983193	1.14737	0.852972	1.11575	0.808421	0.94958	6.57143	1	279.303	0.944211
	T50	2.04173	133.279	0.942737	1.04952	1.10224	296.036	7.69968	207.273	1.12966	1.10983	1.13578	2.08092	1.69896	2.93592	1.18629	2.04173	1.29955	1.28763	1.24855	1.04952	1.23802	0.916185	1.2459	21.7586	1.18629	894.411	1.04335
	T51	8.42417	173.021	1.18627	1	1.24542	2.99763	9.0268	106.931	1.26777	1.38639	1.32299	1.6303	1.17062	45.0237	1.12559	2.19194	1.22038	1.22038	1.2837	1.05924	1.16784	1.17587	1.31517	4.25355	1.31517	369.408	1.15148
mRNA TPM measured by RNA-Seq	S1	8.71038	109.043	3.78558	0.090443	5.84778	1.75858	13.2772	11.431	0.65281	0.502322	0.010513	105.025	0.21362	82.1436	0	0.87178	0	0	0.073762	0.022358	3.80493	0.507436	0	397.843	0.132707	579.082	777.642
	S2	41.7345	207.949	2.89189	0	39.5697	0.500276	12.5045	23.8436	0.059552	1.77598	0.019747	155.908	0	141.699	0.065325	0.303478	0	0	0.121381	0	7.06227	0.150751	0.006258	334.232	0.218356	409.361	704.069
	S4	125.001	348.625	0.469114	0.078097	66.5394	1.03761	39.8602	37.9621	0.055349	0.397237	0.062582	133.259	0.161852	102.583	0.148338	0.025058	0	0	0	0	5.70034	0.119387	0	341.403	0.386788	594.051	491.516
	S5	183.721	373.054	0.424221	0.079231	38.2123	1.39006	26.1987	37.5515	0.296057	0.312288	0	126.994	0	65.2315	0.082427	0	0	0	0.064765	0.136874	4.24246	0.110106	0	458.553	0.19192	508.166	457.863
	C1S	38.1272	203.839	2.25205	0.009651	100.41	0.1664	16.6924	21.4024	0.080053	0.666491	0.034851	129.635	0.116601	80.7779	0.062544	0.422782	0.056576	0.016788	0	0	5.07233	0.046178	0	310.164	0.078575	425.448	629.378
	C2S	72.0918	329.114	1.78479	0.034082	82.6509	0.781102	49.7377	48.2657	0.099802	0.568633	0.010438	143.046	0.712356	72.7934	0	0.138046	0.046123	0.017853	0.088662	0.068728	4.7248	0.141473	0	325.45	0	465.863	540.79
	C3S	14.0133	200.032	1.47316	0.028861	17.1402	2.28971	11.7305	35.6495	0	0.602486	0	97.8257	1.32613	130.728	0.040002	0.303482	0	0	0	0	8.52256	0.509204	0	446.84	0.038033	537.459	804.203
	C4S	22.9983	193.476	3.60243	0.041722	44.8629	0.394367	5.90345	11.9906	0.112539	0.898374	0.008646	83.8768	0.10898	117.655	0	0.247914	0.197068	0	0	0.021355	5.97605	0.281561	0	460.372	0	619.562	627.537
	T10	284.918	340.78	0.018085	0.060403	71.6893	3.79752	30.5031	34.3939	0.072796	2.51838	0	139.988	0.532461	49.1744	0	12.3884	0	0.13514	2.86719	0	5.69592	3.65102	0	439.748	0	422.682	553.807
	T14	215.228	207.036	0.432242	0	87.1826	1.83803	45.0227	28.8441	10.2137	4.02923	0	118.91	5.1155	16.44	0	8.92821	0	0	0.089228	0	7.41143	0.998976	0	279.395	0	504.58	594.168
	T47	221.817	219.153	0.307384	0.02981	43.2697	2.78823	6.32061	44.4093	0.208845	2.79308	0	90.4327	0.1098	231.988	0	0.482206	0	0	0.04678	0	21.6709	0.843906	0	406.622	0	411.632	535.736
	T50	339.21	315.222	0.031348	0	38.757	18.485	15.1406	79.1857	0.08512	1.4949	0	132.237	3.23472	15.438	0	0.166509	0	0	0.090479	0	3.62633	0.402411	0	460.616	0	368.875	581.608
	T51	ND	ND	ND	ND	ND	ND	ND	ND	ND	ND	ND	ND	ND	ND	ND	ND	ND	ND	ND	ND	ND	ND	ND	ND	ND	ND	ND
Supplementary Table S2. Relative Fluorescence Intensity (RFI) and Transcript Per Million (TPM) Values for 27 Surface Membrane Markers in Caco2 Clones. Protein expression was measured by flow cytometry (RFI), and transcript levels were assessed by RNA-Seq (TPM). Markers with detectable expression (RFI > 1 for protein and TPM > 1 for mRNA) are highlighted in green.
